# Supplementary material for: A Prognostic Model Based on RNA Binding Protein Predicts Clinical Outcomes in Hepatocellular Carcinoma Patients
Source: Front Oncol. 2021 Feb 12;10:613102. doi: 10.3389/fonc.2020.613102 (PMC7907500; doi:10.3389/fonc.2020.613102)
Supplement: Supplementary file 2 [file Table_1.xlsx]

## Sheet: clinical
id	futime_os	fustat_os	fustat_dfs	futime_dfs	race	gender	age	weight	height	grade	residual	T	N	M	TNM
TCGA-2Y-A9GU	1939	Alive	without_tumor	1939	White	Female	55	78	154	G2	R0	T1	NX	MX	Stage I
TCGA-2Y-A9H0	3675	Alive	without_tumor	3675	White	Male	49	89	180	G1	R0	T3	N0	M0	Stage IIIA
TCGA-2Y-A9H2	1731	Alive	without_tumor	1731	White	Female	64	55	176	G3	R0	T1	N0	MX	Stage I
TCGA-2Y-A9H4	1452	Alive	without_tumor	1452	Without_white	Male	68	61	167	G2	R0	T1	N0	MX	Stage I
TCGA-2Y-A9H6	357	Alive	without_tumor	357	White	Female	68	99	156	G2	R0	T1	NX	MX	Stage I
TCGA-2Y-A9HB	260	Alive	without_tumor	260	NA	Male	66	74	167	G2	R0	T1	NX	MX	Stage I
TCGA-5C-A9VG	328	Alive	without_tumor	328	White	Male	58	73	170	G2	R0	T2	N0	M0	Stage II
TCGA-5C-A9VH	322	Alive	without_tumor	322	White	Male	70	69	165	G2	R0	T1	N0	M0	Stage I
TCGA-5C-AAPD	20	Alive	without_tumor	20	Without_white	Male	61	69	172	G1	R0	T2	N0	M0	Stage II
TCGA-5R-AA1C	520	Alive	without_tumor	520	White	Male	57	90	174	G2	R0	T2	N0	M0	Stage II
TCGA-5R-AA1D	449	Alive	without_tumor	449	White	Female	17	59	161	G3	R0	T3a	N0	M0	Stage IIIA
TCGA-BC-4073	849	Alive	without_tumor	849	White	Male	73	NA	NA	G3	R1	T3	N0	MX	Stage IIIA
TCGA-BC-A216	1351	Alive	without_tumor	1351	White	Female	62	151	164	G2	R0	T3	NX	M0	Stage IIIA
TCGA-BC-A3KF	8	Alive	without_tumor	8	White	Female	66	58	173	G2	R0	T1	NX	M0	Stage I
TCGA-BC-A69H	444	Alive	without_tumor	444	White	Male	64	70	173	G3	R0	T2	NX	M0	Stage II
TCGA-BC-A69I	387	Alive	without_tumor	387	White	Male	69	95	180	G1	R0	T1	N0	M0	Stage I
TCGA-BD-A3EP	409	Alive	without_tumor	409	Without_white	Female	75	71	168	G2	R0	T1	N0	M0	Stage I
TCGA-BW-A5NO	20	Alive	without_tumor	20	Without_white	Male	50	NA	NA	G2	RX	T3a	NX	MX	Stage IIIA
TCGA-CC-A7IH	365	Alive	without_tumor	365	Without_white	Male	58	56	175	G1	R0	T3	N0	M0	Stage IIIA
TCGA-CC-A7IJ	382	Alive	without_tumor	382	Without_white	Male	56	54	165	G3	R0	T2	N0	M0	Stage II
TCGA-DD-A11C	662	Alive	without_tumor	662	White	Male	69	123	186	G3	RX	T1	N0	M0	Stage I
TCGA-DD-A1ED	2301	Alive	without_tumor	2301	White	Male	68	85	168	G1	R0	T1	N0	M0	Stage I
TCGA-DD-A1EI	183	Alive	without_tumor	183	Without_white	Male	46	69	175	G2	R0	T1	N0	M0	Stage I
TCGA-DD-A4NA	1008	Alive	without_tumor	1008	White	Female	67	93	166	G3	R0	T2	N1	M0	Stage IIIC
TCGA-DD-A4NI	816	Alive	without_tumor	816	White	Male	67	99	172	G2	R0	T2	NX	M0	Stage II
TCGA-DD-A4NL	1711	Alive	without_tumor	1711	White	Male	46	113	173	G1	R0	T1	N0	M0	Stage I
TCGA-DD-A4NV	2398	Alive	without_tumor	2398	White	Male	61	129	179	G1	R0	T3	N0	M0	Stage IIIA
TCGA-DD-A73A	728	Alive	without_tumor	728	White	Male	71	102	174	G2	R0	T1	N0	M0	Stage I
TCGA-DD-A73E	44	Alive	without_tumor	44	White	Male	66	108	172	G1	R0	T1	N0	M0	Stage I
TCGA-DD-A73F	1085	Alive	without_tumor	1085	White	Female	77	69	164	G1	R0	T1	N0	M0	Stage I
TCGA-DD-A73G	3478	Alive	without_tumor	3478	White	Female	73	44	155	G3	R0	T1	N0	M0	Stage I
TCGA-DD-AAC9	347	Alive	without_tumor	347	Without_white	Male	51	81	174	G2	R0	T1	N0	M0	Stage I
TCGA-DD-AACB	2324	Alive	without_tumor	2324	Without_white	Female	74	72	156	G3	R0	T1	N0	M0	Stage I
TCGA-DD-AACK	9	Alive	without_tumor	9	Without_white	Male	70	68	172	G2	R0	T1	N0	M0	Stage I
TCGA-DD-AACP	415	Alive	without_tumor	415	Without_white	Male	64	62	155	G3	R0	T1	N0	M0	Stage I
TCGA-DD-AACS	1804	Alive	without_tumor	1804	Without_white	Male	39	80	172	G3	R0	T1	N0	M0	Stage I
TCGA-DD-AACT	1562	Alive	without_tumor	1562	Without_white	Female	69	62	158	G2	R0	T1	N0	M0	Stage I
TCGA-DD-AACU	1567	Alive	without_tumor	1567	Without_white	Male	59	67	166	G3	R0	T1	N0	M0	Stage I
TCGA-DD-AACW	1424	Alive	without_tumor	1424	Without_white	Male	43	65	166	G3	R0	T1	N0	M0	Stage I
TCGA-DD-AAD2	658	Alive	without_tumor	658	Without_white	Male	66	52	156	G2	R0	T1	N0	M0	Stage I
TCGA-DD-AAD3	1295	Alive	without_tumor	1295	Without_white	Male	43	77	178	G2	R0	T1	N0	M0	Stage I
TCGA-DD-AAD8	1219	Alive	without_tumor	1219	Without_white	Female	73	57	152	G2	R0	T1	N0	M0	Stage I
TCGA-DD-AADA	1233	Alive	without_tumor	1233	Without_white	Female	66	59	147	G3	R0	T1	N0	M0	Stage I
TCGA-DD-AADB	1242	Alive	without_tumor	1242	Without_white	Male	51	68	165	G4	R0	T1	N0	M0	Stage I
TCGA-DD-AADD	1231	Alive	without_tumor	1231	Without_white	Male	51	68	168	G4	R0	T1	N0	M0	Stage I
TCGA-DD-AADI	1085	Alive	without_tumor	1085	Without_white	Female	43	64	165	G3	R0	T1	N0	M0	Stage I
TCGA-DD-AADJ	1066	Alive	without_tumor	1066	Without_white	Female	70	59	154	G3	R0	T1	N0	M0	Stage I
TCGA-DD-AADK	1049	Alive	without_tumor	1049	Without_white	Female	68	51	150	G3	R0	T2	N0	M0	Stage II
TCGA-DD-AADL	636	Alive	without_tumor	636	Without_white	Male	58	53	159	G4	R0	T1	N0	M0	Stage I
TCGA-DD-AADN	898	Alive	without_tumor	898	Without_white	Male	59	62	160	G4	R0	T1	NX	MX	Stage I
TCGA-DD-AADO	453	Alive	without_tumor	453	Without_white	Male	55	58	168	G3	R0	T1	N0	M0	Stage I
TCGA-DD-AADP	458	Alive	without_tumor	458	Without_white	Male	45	67	167	G3	R0	T1	N0	M0	Stage I
TCGA-DD-AADQ	436	Alive	without_tumor	436	Without_white	Male	59	64	165	G3	R0	T2	N0	M0	Stage II
TCGA-DD-AADS	474	Alive	without_tumor	474	Without_white	Male	63	53	164	G2	R0	T1	N0	M0	Stage I
TCGA-DD-AADU	554	Alive	without_tumor	554	Without_white	Male	60	73	166	G3	R0	T2	N0	M0	Stage II
TCGA-DD-AADV	574	Alive	without_tumor	574	Without_white	Male	50	64	176	G3	R0	T1	N0	M0	Stage I
TCGA-DD-AADY	555	Alive	without_tumor	555	Without_white	Female	55	55	161	G2	R0	T1	N0	M0	Stage I
TCGA-DD-AAE0	555	Alive	without_tumor	555	Without_white	Female	45	56	159	G4	R0	T3a	N0	M0	Stage IIIA
TCGA-DD-AAE1	552	Alive	without_tumor	552	Without_white	Male	52	62	169	G3	R0	T1	N0	M0	Stage I
TCGA-DD-AAE2	638	Alive	without_tumor	638	Without_white	Male	51	82	174	G3	R0	T1	N0	M0	Stage I
TCGA-DD-AAE3	566	Alive	without_tumor	566	Without_white	Male	50	73	165	G2	R0	T1	N0	M0	Stage I
TCGA-DD-AAE7	644	Alive	without_tumor	644	Without_white	Male	72	74	172	G2	R0	T1	N0	M0	Stage I
TCGA-DD-AAE9	722	Alive	without_tumor	722	Without_white	Male	69	63	165	G3	R0	T1	N0	M0	Stage I
TCGA-DD-AAEA	575	Alive	without_tumor	575	Without_white	Male	65	66	163	G3	R0	T1	N0	M0	Stage I
TCGA-DD-AAEB	478	Alive	without_tumor	478	Without_white	Male	60	75	161	G2	R0	T1	N0	M0	Stage I
TCGA-DD-AAEG	719	Alive	without_tumor	719	Without_white	Female	59	40	149	G3	R0	T1	N0	M0	Stage I
TCGA-DD-AAEK	1067	Alive	without_tumor	1067	Without_white	Male	51	64	169	G3	R0	T2	N0	M0	Stage II
TCGA-DD-AAVR	2513	Alive	without_tumor	2513	Without_white	Male	44	69	165	G2	R0	T1	N0	M0	Stage I
TCGA-DD-AAVS	1823	Alive	without_tumor	1823	Without_white	Male	56	72	169	G2	R0	T1	N0	M0	Stage I
TCGA-DD-AAVW	2317	Alive	without_tumor	2317	Without_white	Male	35	62	162	G2	R0	T1	N0	M0	Stage I
TCGA-DD-AAVY	1970	Alive	without_tumor	1970	Without_white	Male	56	63	161	G2	R0	T3	N0	M0	Stage IIIA
TCGA-DD-AAVZ	1900	Alive	without_tumor	1900	Without_white	Male	38	62	171	G2	R0	T1	N0	M0	Stage I
TCGA-DD-AAW0	2015	Alive	without_tumor	2015	Without_white	Male	54	75	172	G2	R0	T1	N0	M0	Stage I
TCGA-DD-AAW1	1989	Alive	without_tumor	1989	Without_white	Male	55	60	167	G2	R0	T3	N0	M0	Stage IIIA
TCGA-DD-AAW3	1633	Alive	without_tumor	1633	Without_white	Male	69	64	162	G2	R0	T1	N0	M0	Stage I
TCGA-ED-A459	910	Alive	without_tumor	910	Without_white	Male	47	51	167	G2	R0	T2	N0	M0	Stage II
TCGA-ED-A4XI	819	Alive	without_tumor	819	Without_white	Male	58	55	170	G3	R0	T2	N0	M0	Stage II
TCGA-ED-A627	423	Alive	without_tumor	423	White	Male	74	74	176	G2	R0	T1	NX	M0	Stage I
TCGA-ED-A7PX	6	Alive	without_tumor	6	Without_white	Female	48	43	161	G3	R0	T2	NX	M0	Stage II
TCGA-ED-A7PY	390	Alive	without_tumor	390	Without_white	Female	20	40	156	G3	R0	T2	NX	M0	Stage II
TCGA-ED-A7PZ	6	Alive	without_tumor	6	Without_white	Male	61	50	159	G2	R0	T2	NX	M0	Stage II
TCGA-ED-A82E	408	Alive	without_tumor	408	Without_white	Female	60	44	150	G2	R0	T3a	N0	M0	Stage IIIA
TCGA-ED-A8O5	406	Alive	without_tumor	406	Without_white	Female	59	63	165	G3	R0	T3a	N0	M0	Stage IIIA
TCGA-ED-A97K	6	Alive	without_tumor	6	Without_white	Male	54	64	170	G2	R0	T3a	N0	M0	Stage IIIA
TCGA-EP-A12J	570	Alive	without_tumor	570	Without_white	Male	62	NA	NA	G1	R0	T1	NX	MX	Stage I
TCGA-EP-A26S	608	Alive	without_tumor	608	White	Male	70	41	168	G2	NA	T1	N0	MX	Stage I
TCGA-EP-A3JL	303	Alive	without_tumor	303	White	Male	76	73	168	G2	NA	T1	NX	MX	Stage I
TCGA-FV-A2QQ	729	Alive	without_tumor	729	White	Male	80	NA	NA	G2	R0	T1	N0	MX	Stage I
TCGA-FV-A495	1	Alive	without_tumor	1	White	Female	51	70	172	G2	R0	T2	NX	M0	Stage II
TCGA-FV-A496	10	Alive	without_tumor	10	White	Female	84	54	162	G2	R0	T1	NX	M0	Stage I
TCGA-FV-A4ZQ	12	Alive	without_tumor	12	White	Male	52	NA	NA	G2	R0	T1	NX	M0	Stage I
TCGA-G3-A25U	1636	Alive	without_tumor	1636	Without_white	Female	63	47	153	G3	R0	T1	N0	M0	Stage I
TCGA-G3-A25X	1779	Alive	without_tumor	1779	Without_white	Male	73	65	165	G3	R0	T2	N0	M0	Stage II
TCGA-G3-A25Z	655	Alive	without_tumor	655	Without_white	Male	58	69	173	G2	R0	T1	N0	M0	Stage I
TCGA-G3-A3CI	180	Alive	without_tumor	180	White	Male	71	98	167	G2	R0	T1	N0	M0	Stage I
TCGA-G3-A3CK	585	Alive	without_tumor	585	Without_white	Male	61	67	170	G2	R0	T1	N0	M0	Stage I
TCGA-G3-A5SL	621	Alive	without_tumor	621	White	Male	70	88	180	G2	R0	T2	NX	M0	Stage II
TCGA-G3-A7M5	447	Alive	without_tumor	447	Without_white	Male	76	68	164	G2	R0	T1	NX	MX	Stage I
TCGA-G3-A7M7	361	Alive	without_tumor	361	White	Male	65	77	181	G1	R0	T1	NX	MX	Stage I
TCGA-G3-A7M8	430	Alive	without_tumor	430	Without_white	Male	31	NA	NA	G1	RX	T1	NX	MX	Stage I
TCGA-G3-AAUZ	480	Alive	without_tumor	480	NA	Male	48	77	160	G2	R0	T1	N0	M0	Stage I
TCGA-G3-AAV0	476	Alive	without_tumor	476	Without_white	Male	58	58	158	G2	R0	T1	N0	M0	Stage I
TCGA-G3-AAV2	372	Alive	without_tumor	372	White	Male	50	NA	NA	G1	R0	T1	N0	M0	Stage I
TCGA-G3-AAV3	412	Alive	without_tumor	412	White	Female	58	85	168	G2	R0	T2	N0	M0	Stage II
TCGA-G3-AAV7	361	Alive	without_tumor	361	Without_white	Male	38	58	165	G2	R0	T2	N0	M0	Stage II
TCGA-K7-A5RG	519	Alive	without_tumor	519	Without_white	Male	66	123	173	G1	R0	T1	NX	MX	Stage I
TCGA-K7-A6G5	512	Alive	without_tumor	512	White	Male	66	80	184	G2	RX	T1	N0	MX	Stage I
TCGA-KR-A7K2	829	Alive	without_tumor	829	White	Male	64	79	166	G1	R0	T1	N0	M0	Stage I
TCGA-KR-A7K8	906	Alive	without_tumor	906	NA	Male	57	109	170	G1	R0	T1	N0	M0	Stage I
TCGA-LG-A6GG	387	Alive	without_tumor	387	White	Female	79	65	158	G2	R0	T2	NX	M0	Stage II
TCGA-LG-A9QC	425	Alive	without_tumor	425	White	Male	48	103	188	G2	R0	T1	NX	M0	Stage I
TCGA-LG-A9QD	366	Alive	without_tumor	366	White	Male	68	74	168	G2	R0	T3a	N0	M0	Stage IIIA
TCGA-MI-A75C	291	Alive	without_tumor	291	White	Male	64	84	175	G3	R0	T1	N0	M0	Stage I
TCGA-MI-A75E	507	Alive	without_tumor	507	White	Male	61	103	175	G2	R0	T4	N0	M0	Stage IIIC
TCGA-MI-A75G	698	Alive	without_tumor	698	White	Male	63	69	178	G2	R0	T2	N0	M0	Stage II
TCGA-MR-A520	229	Alive	without_tumor	229	White	Male	58	104	179	G1	NA	T1	NX	MX	Stage I
TCGA-MR-A8JO	330	Alive	without_tumor	330	White	Male	34	90	196	G3	RX	T1	N0	MX	Stage I
TCGA-NI-A8LF	799	Alive	without_tumor	799	White	Male	74	104	171	G3	R0	T1	NX	MX	Stage I
TCGA-O8-A75V	538	Alive	without_tumor	538	NA	Male	54	92	180	G2	R1	T1	NX	MX	Stage I
TCGA-RC-A7S9	640	Alive	without_tumor	640	Without_white	Female	47	58	161	G3	R0	T1	N0	M0	Stage I
TCGA-RC-A7SB	588	Alive	without_tumor	588	Without_white	Male	53	61	166	G2	R0	T2	N0	M0	Stage II
TCGA-RG-A7D4	1098	Alive	without_tumor	1098	Without_white	Male	69	87	172	G2	R0	T2	N0	M0	Stage II
TCGA-T1-A6J8	23	Alive	without_tumor	23	White	Male	68	65	188	G2	RX	T1	NX	M0	[Not Available]
TCGA-UB-A7ME	486	Alive	without_tumor	486	Without_white	Male	51	75	165	G2	R0	T1	NX	MX	Stage I
TCGA-UB-AA0V	314	Alive	without_tumor	314	White	Female	69	57	175	G1	R0	[Discrepancy]	NX	MX	Stage I
TCGA-WJ-A86L	345	Alive	without_tumor	345	White	Female	68	56	159	G2	R0	T1	NX	MX	Stage I
TCGA-WQ-A9G7	30	Alive	without_tumor	30	White	Female	71	69	157	G3	R0	T3a	NX	M0	[Not Available]
TCGA-WX-AA46	756	Alive	without_tumor	756	White	Male	61	75	156	G1	R0	T2	NX	MX	Stage II
TCGA-XR-A8TC	1339	Alive	without_tumor	1339	White	Female	43	52	155	G2	R0	T1	NX	MX	Stage I
TCGA-XR-A8TD	1030	Alive	without_tumor	1030	White	Female	49	69	156	G3	R0	T3	N0	M0	Stage IIIB
TCGA-ZP-A9CY	782	Alive	without_tumor	782	White	Female	66	83	152	G1	R0	T1	NX	MX	[Not Available]
TCGA-ZP-A9CZ	706	Alive	without_tumor	706	Without_white	Male	72	73	167	G1	R0	T1	NX	MX	[Not Available]
TCGA-ZP-A9D0	1091	Alive	without_tumor	1091	Without_white	Female	67	78	165	G1	R0	T1	NX	MX	[Not Available]
TCGA-ZP-A9D1	21	Alive	without_tumor	21	White	Female	56	130	170	G2	R0	T1	NX	MX	[Not Available]
TCGA-ZP-A9D4	395	Alive	without_tumor	395	White	Female	64	55	155	G1	R0	T1	NX	MX	[Not Available]
TCGA-ZS-A9CG	341	Alive	without_tumor	341	White	Male	55	94	179	G2	R0	T2	NX	MX	Stage II
TCGA-2Y-A9HA	36	Dead	without_tumor	36	White	Male	70	69	169	G2	R0	T2	NX	MX	Stage II
TCGA-5R-AAAM	46	Dead	without_tumor	46	White	Female	65	80	163	G2	R0	T2	N0	M0	Stage II
TCGA-BC-A10W	91	Dead	without_tumor	91	Without_white	Male	50	71	NA	G3	R1	T4	NX	MX	[Not Available]
TCGA-BC-A10X	770	Dead	without_tumor	770	White	Female	52	65	NA	G2	R0	T3a	N0	MX	Stage IIIA
TCGA-BC-A10Z	34	Dead	without_tumor	34	White	Female	62	79	NA	G2	R0	T1	N0	MX	Stage I
TCGA-BC-A112	153	Dead	without_tumor	153	White	Male	80	97	165	G2	R0	T3	NX	MX	[Not Available]
TCGA-BC-A217	1397	Dead	without_tumor	1397	White	Female	75	81	163	G3	R0	T2	NX	M0	Stage II
TCGA-CC-5258	129	Dead	without_tumor	129	Without_white	Male	48	55	NA	G2	RX	T2	N0	M0	Stage II
TCGA-CC-5260	87	Dead	without_tumor	87	Without_white	Female	61	46	153	G1	RX	T4	N0	M0	Stage IIIC
TCGA-CC-5261	97	Dead	without_tumor	97	Without_white	Male	44	58	175	G2	RX	T2	N0	M0	Stage II
TCGA-CC-5262	103	Dead	without_tumor	103	Without_white	Male	67	62	170	G1	NA	T4	N0	M0	Stage IIIC
TCGA-CC-5263	129	Dead	without_tumor	129	Without_white	Male	35	59	163	G1	RX	T3	N0	M0	Stage IIIA
TCGA-CC-5264	102	Dead	without_tumor	102	Without_white	Male	71	52	160	G2	RX	T3	N0	M0	Stage IIIA
TCGA-CC-A1HT	101	Dead	without_tumor	101	Without_white	Male	50	54	163	G3	NA	T3	N0	M0	Stage IIIA
TCGA-DD-A114	1149	Dead	without_tumor	1149	Without_white	Male	42	74	173	G3	R0	T2	[Not Available]	M0	Stage II
TCGA-DD-A11B	14	Dead	without_tumor	14	White	Male	73	134	181	G2	RX	T1	N0	M0	Stage I
TCGA-DD-A39Y	171	Dead	without_tumor	171	Without_white	Male	67	85	176	G3	R0	T1	NX	M0	Stage I
TCGA-DD-A39Z	601	Dead	without_tumor	601	NA	Female	43	61	165	G2	R0	T2	NX	M0	Stage II
TCGA-DD-A3A1	233	Dead	without_tumor	233	NA	Male	65	78	185	G2	R0	T3b	N0	M0	Stage IIIA
TCGA-DD-A3A2	2131	Dead	without_tumor	2131	White	Female	76	85	178	G1	R0	T1	N0	M0	Stage I
TCGA-DD-A3A6	3258	Dead	without_tumor	3258	White	Female	72	52	175	G2	R0	T2	N0	M0	Stage II
TCGA-DD-A3A8	11	Dead	without_tumor	11	White	Male	75	99	177	G2	R0	T2	N0	M0	Stage II
TCGA-DD-A4NR	9	Dead	without_tumor	9	White	Female	85	54	64	G3	R0	T1	N0	M0	Stage I
TCGA-DD-AAC8	16	Dead	without_tumor	16	Without_white	Male	72	57	156	G3	R0	T1	N0	M0	Stage I
TCGA-DD-AADF	115	Dead	without_tumor	115	Without_white	Female	64	55	145	G4	R0	T1	N0	M0	Stage I
TCGA-DD-AADM	12	Dead	without_tumor	12	Without_white	Male	58	55	159	G3	R0	T2	N0	M0	Stage II
TCGA-ED-A66Y	296	Dead	without_tumor	296	Without_white	Female	51	59	160	G3	R0	T3a	N0	M0	Stage IIIA
TCGA-ED-A8O6	56	Dead	without_tumor	56	Without_white	Female	50	45	165	G3	R0	T3a	N0	M0	Stage IIIA
TCGA-EP-A2KC	19	Dead	without_tumor	19	Without_white	Male	62	NA	NA	G3	R0	T1	NX	MX	Stage I
TCGA-ES-A2HS	688	Dead	without_tumor	NA	White	Male	80	97	180	G2	R0	T1	NX	MX	Stage I
TCGA-ES-A2HT	438	Dead	without_tumor	NA	Without_white	Male	54	80	174	G2	R0	T1	NX	MX	Stage I
TCGA-FV-A3I1	247	Dead	without_tumor	247	White	Female	81	NA	NA	G2	R0	T2	N0	MX	Stage II
TCGA-FV-A3R2	194	Dead	without_tumor	194	White	Male	75	75	NA	NA	R0	T1	NX	MX	Stage I
TCGA-FV-A3R3	366	Dead	without_tumor	366	White	Female	38	97	161	G2	R0	T1	NX	MX	Stage I
TCGA-G3-A7M9	56	Dead	without_tumor	56	White	Male	70	73	170	G2	R0	T3b	NX	MX	Stage IIIB
TCGA-G3-AAV4	27	Dead	without_tumor	27	White	Female	83	56	156	G1	R0	T1	N0	M0	Stage I
TCGA-GJ-A6C0	31	Dead	without_tumor	31	White	Female	75	90	160	G2	RX	T2	NX	MX	Stage II
TCGA-GJ-A9DB	67	Dead	without_tumor	67	White	Male	68	96	187	G2	R0	T1	N0	MX	Stage I
TCGA-HP-A5MZ	91	Dead	without_tumor	91	NA	Male	78	82	185	G2	R0	T1	NX	M0	Stage I
TCGA-KR-A7K0	65	Dead	without_tumor	65	White	Male	65	66	174	G1	R0	T1	N0	M0	Stage I
TCGA-PD-A5DF	639	Dead	without_tumor	639	White	Female	58	72	167	G2	NA	T4	N0	M0	Stage IIIB
TCGA-UB-A7MD	52	Dead	without_tumor	52	Without_white	Male	67	57	175	G3	R0	T1	N0	MX	Stage I
TCGA-ZP-A9CV	1088	Dead	without_tumor	1088	White	Male	59	59	173	G1	R0	T1	NX	MX	[Not Available]
TCGA-2Y-A9GX	2442	Alive	with_tumor	2133	White	Male	68	104	175	G2	R1	T1	NX	MX	Stage I
TCGA-2Y-A9H3	1516	Alive	with_tumor	22	White	Male	45	105	179	G1	R0	T2	NX	MX	Stage II
TCGA-2Y-A9H7	1168	Alive	with_tumor	1117	White	Female	81	104	157	G2	R0	T1	N0	MX	Stage I
TCGA-2Y-A9H9	697	Alive	with_tumor	59	White	Male	70	88	178	G2	R0	T1	N0	MX	Stage I
TCGA-3K-AAZ8	396	Alive	with_tumor	151	Without_white	Male	65	84	172	G1	RX	T3b	NX	MX	Stage IIIB
TCGA-BC-A3KG	680	Alive	with_tumor	209	White	Female	68	64	159	G3	R0	T2	N0	M0	Stage II
TCGA-BC-A8YO	562	Alive	with_tumor	220	White	Female	66	74	170	G3	R0	T4	N0	M0	Stage IIIC
TCGA-BD-A2L6	1363	Alive	with_tumor	415	White	Male	69	110	168	G2	R0	T2	NX	MX	[Not Available]
TCGA-BD-A3ER	1115	Alive	with_tumor	226	White	Male	62	111	188	G2	R0	T2	NX	MX	Stage II
TCGA-CC-5259	250	Alive	with_tumor	180	Without_white	Female	60	49	153	G2	R0	T4	N0	M0	Stage IIIC
TCGA-CC-A123	219	Alive	with_tumor	145	Without_white	Female	24	NA	NA	G1	RX	T3	N0	M0	Stage IIIA
TCGA-CC-A3MC	363	Alive	with_tumor	297	Without_white	Male	54	52	163	G2	R0	T3	N0	M0	Stage IIIA
TCGA-CC-A7II	399	Alive	with_tumor	278	Without_white	Male	54	52	168	G3	R0	T3	N0	M0	Stage IIIA
TCGA-CC-A9FS	211	Alive	with_tumor	109	Without_white	Male	55	72	174	G2	R0	T2	N0	M0	Stage II
TCGA-CC-A9FW	248	Alive	with_tumor	153	Without_white	Male	68	67	175	G2	R0	T3	N0	M0	Stage IIIA
TCGA-DD-A113	2425	Alive	with_tumor	1676	White	Female	55	56	154	G3	R0	T2	N0	M0	Stage II
TCGA-DD-A118	3437	Alive	with_tumor	658	White	Female	77	75	169	G2	R0	T2	N0	M0	Stage II
TCGA-DD-A1EA	2415	Alive	with_tumor	754	Without_white	Male	68	94	168	G2	R0	T2	N0	M0	Stage II
TCGA-DD-A1EB	2017	Alive	with_tumor	505	NA	Female	72	57	164	G2	R0	T1	N0	M0	Stage I
TCGA-DD-A1EC	602	Alive	with_tumor	299	White	Female	20	50	157	G3	R0	T1	N0	M0	Stage I
TCGA-DD-A1EH	1495	Alive	with_tumor	120	White	Male	23	70	179	G3	R0	T3	N0	M0	Stage III
TCGA-DD-A4NB	989	Alive	with_tumor	912	White	Male	25	69	185	G2	R0	T1	N0	M0	Stage I
TCGA-DD-A4ND	2746	Alive	with_tumor	15	White	Female	56	89	162	G3	R0	T1	N0	M0	Stage I
TCGA-DD-A4NF	942	Alive	with_tumor	656	White	Male	72	86	173	G2	R0	T1	N0	M0	Stage I
TCGA-DD-A4NH	917	Alive	with_tumor	161	White	Female	65	81	157	G3	R0	T3b	N0	M0	Stage IIIB
TCGA-DD-A4NJ	928	Alive	with_tumor	549	White	Female	54	88	164	G2	R0	T2	N0	M0	Stage II
TCGA-DD-A4NO	2245	Alive	with_tumor	990	White	Male	65	109	176	G1	R0	T1	N0	M0	Stage I
TCGA-DD-A4NP	3308	Alive	with_tumor	1286	White	Male	32	79	177	G3	R0	T1	N0	M0	Stage I
TCGA-DD-A73C	701	Alive	with_tumor	566	White	Female	65	49	159	G1	R0	T3a	N0	M0	Stage IIIA
TCGA-DD-A73D	693	Alive	with_tumor	592	White	Female	68	102	170	G1	R0	T2	NX	MX	Stage II
TCGA-DD-AACA	2301	Alive	with_tumor	776	Without_white	Male	65	70	165	G3	R0	T1	N0	M0	Stage I
TCGA-DD-AACE	2184	Alive	with_tumor	1279	Without_white	Male	62	62	162	G3	R0	T1	N0	M0	Stage I
TCGA-DD-AACI	1618	Alive	with_tumor	1432	Without_white	Male	69	48	155	G3	R0	T2	N0	M0	Stage II
TCGA-DD-AACJ	2102	Alive	with_tumor	100	Without_white	Male	75	73	159	G2	R0	T2	N0	M0	Stage II
TCGA-DD-AACN	1302	Alive	with_tumor	357	Without_white	Male	32	70	171	G3	R0	T1	N0	M0	Stage I
TCGA-DD-AACO	1876	Alive	with_tumor	479	Without_white	Male	40	43	164	G3	R0	T1	N0	M0	Stage I
TCGA-DD-AACV	1531	Alive	with_tumor	344	Without_white	Male	53	70	169	G3	R0	T1	N0	M0	Stage I
TCGA-DD-AACX	170	Alive	with_tumor	42	Without_white	Male	66	53	155	G3	R0	T2	N0	M0	Stage II
TCGA-DD-AACY	1450	Alive	with_tumor	776	Without_white	Male	61	62	162	G3	R0	T1	N0	M0	Stage I
TCGA-DD-AAD0	137	Alive	with_tumor	47	Without_white	Female	73	54	150	G2	R0	T1	N0	M0	Stage I
TCGA-DD-AAD1	564	Alive	with_tumor	127	Without_white	Female	51	44	161	G4	R1	T1	N0	M0	Stage I
TCGA-DD-AAD5	1345	Alive	with_tumor	130	Without_white	Male	54	70	170	G3	R0	T1	N0	M0	Stage I
TCGA-DD-AAD6	672	Alive	with_tumor	50	Without_white	Male	66	93	167	G3	R0	T3a	N0	M0	Stage IIIA
TCGA-DD-AADG	1145	Alive	with_tumor	270	Without_white	Male	70	61	160	G3	R0	T3a	N0	M0	Stage IIIA
TCGA-DD-AADR	2028	Alive	with_tumor	1700	Without_white	Male	58	75	170	G3	R0	T1	N0	M0	Stage I
TCGA-DD-AADW	587	Alive	with_tumor	386	Without_white	Male	48	49	163	G3	R0	T1	N0	M0	Stage I
TCGA-DD-AAE4	608	Alive	with_tumor	111	Without_white	Female	49	62	157	G1	R0	T1	N0	M0	Stage I
TCGA-DD-AAE6	141	Alive	with_tumor	105	Without_white	Female	59	46	159	G2	R0	T1	N0	M0	Stage I
TCGA-DD-AAED	763	Alive	with_tumor	198	Without_white	Male	51	69	166	G3	R0	T1	N0	M0	Stage I
TCGA-DD-AAEE	810	Alive	with_tumor	224	Without_white	Male	55	58	160	G4	R0	T1	N0	M0	Stage I
TCGA-DD-AAEH	784	Alive	with_tumor	644	Without_white	Male	73	62	163	G2	R0	T1	N0	M0	Stage I
TCGA-DD-AAEI	1531	Alive	with_tumor	491	Without_white	Male	72	79	166	G2	R0	T1	N0	M0	Stage I
TCGA-DD-AAVP	2752	Alive	with_tumor	903	Without_white	Male	48	62	167	G1	R0	T1	N0	M0	Stage I
TCGA-DD-AAVQ	2728	Alive	with_tumor	1509	Without_white	Male	38	72	171	G2	R0	T1	N0	M0	Stage I
TCGA-DD-AAVU	2202	Alive	with_tumor	1630	Without_white	Male	46	88	160	G2	R0	T2	N0	M0	Stage II
TCGA-DD-AAVX	1718	Alive	with_tumor	393	Without_white	Male	38	65	178	G2	R0	T2	N0	M0	Stage II
TCGA-DD-AAW2	1855	Alive	with_tumor	391	Without_white	Male	69	50	156	G2	R0	T1	N0	M0	Stage I
TCGA-ED-A5KG	854	Alive	with_tumor	110	Without_white	Female	60	61	160	G2	R0	T2	N0	M0	Stage II
TCGA-ED-A66X	406	Alive	with_tumor	124	Without_white	Male	35	61	170	G3	R0	T3a	N0	M0	Stage IIIA
TCGA-ED-A7XO	427	Alive	with_tumor	262	Without_white	Male	29	64	175	G2	R0	T3a	N0	M0	Stage IIIA
TCGA-ED-A7XP	400	Alive	with_tumor	187	Without_white	Female	53	54	157	G3	R0	T2	N0	M0	Stage II
TCGA-EP-A3RK	363	Alive	with_tumor	320	White	Male	73	101	178	G2	NA	T3a	NX	MX	Stage IIIA
TCGA-FV-A3I0	848	Alive	with_tumor	159	White	Female	76	NA	NA	G2	R0	T2	NX	M0	Stage II
TCGA-G3-A25T	1553	Alive	with_tumor	452	White	Female	45	64	167	G2	R0	T3	N0	M0	Stage IIIA
TCGA-G3-A25V	860	Alive	with_tumor	489	White	Male	68	90	187	G2	R0	T1	N0	M0	Stage I
TCGA-G3-A3CG	673	Alive	with_tumor	329	White	Male	80	93	168	G2	R1	T1	N0	M0	Stage I
TCGA-G3-A3CH	780	Alive	with_tumor	116	Without_white	Male	53	74	178	G2	R0	T3a	N0	M0	Stage IIIA
TCGA-G3-A3CJ	594	Alive	with_tumor	296	Without_white	Male	52	72	174	G2	R0	T2	N0	M0	Stage II
TCGA-G3-A5SJ	698	Alive	with_tumor	308	White	Male	59	87	171	G2	R0	T1	NX	M0	Stage I
TCGA-G3-A5SK	744	Alive	with_tumor	483	White	Male	58	67	169	G1	R0	T1	NX	M0	Stage I
TCGA-G3-A5SM	520	Alive	with_tumor	252	White	Male	58	106	184	G3	R0	T2	NX	M0	Stage II
TCGA-G3-A6UC	671	Alive	with_tumor	639	White	Male	65	91	182	G2	R0	T3b	N0	M0	Stage IIIB
TCGA-G3-A7M6	632	Alive	with_tumor	293	White	Female	60	77	158	G3	R0	T1	NX	MX	Stage I
TCGA-G3-AAV5	354	Alive	with_tumor	117	White	Male	67	88	165	G2	R0	T2	N0	M0	Stage II
TCGA-GJ-A3OU	879	Alive	with_tumor	879	White	Male	59	172	167	G2	RX	T1	NX	MX	Stage I
TCGA-K7-A5RF	631	Alive	with_tumor	205	White	Male	64	75	177	G1	R0	T1	NX	MX	Stage I
TCGA-K7-AAU7	359	Alive	with_tumor	58	White	Male	61	NA	NA	G2	RX	T2a	NX	MX	Stage II
TCGA-KR-A7K7	951	Alive	with_tumor	239	White	Female	61	125	168	G1	R0	T2	N0	M0	Stage II
TCGA-MI-A75H	747	Alive	with_tumor	301	White	Male	77	84	173	NA	R0	[Not Available]	NX	MX	[Not Available]
TCGA-MI-A75I	630	Alive	with_tumor	265	Without_white	Male	61	100	188	G1	R0	T2	NX	MX	[Not Available]
TCGA-QA-A7B7	94	Alive	with_tumor	88	Without_white	Male	48	108	180	G2	RX	T2	NX	MX	Stage II
TCGA-RC-A7SF	579	Alive	with_tumor	502	Without_white	Male	66	76	170	G2	R0	T1	N0	M0	Stage I
TCGA-RC-A7SH	468	Alive	with_tumor	91	Without_white	Male	42	68	174	G3	R0	T2	N0	M0	Stage II
TCGA-RC-A7SK	472	Alive	with_tumor	312	Without_white	Male	59	60	169	G3	R0	T1	N0	M0	Stage I
TCGA-UB-A7MA	848	Alive	with_tumor	221	White	Female	62	85	165	G2	R1	T2b	N0	M0	Stage II
TCGA-UB-A7MB	601	Alive	with_tumor	48	White	Male	24	62	180	G3	R0	T2	NX	MX	Stage II
TCGA-UB-A7MC	500	Alive	with_tumor	359	White	Male	59	78	176	G3	R0	T3a	N0	MX	Stage IIIA
TCGA-UB-AA0U	327	Alive	with_tumor	106	White	Male	60	93	178	G2	R1	T2	NX	MX	Stage II
TCGA-WQ-AB4B	395	Alive	with_tumor	273	White	Male	62	122	175	G2	R0	T2	NX	M0	Stage II
TCGA-WX-AA44	615	Alive	with_tumor	246	White	Female	64	61	152	G3	RX	T1	NX	MX	Stage I
TCGA-XR-A8TE	925	Alive	with_tumor	210	White	Male	16	43	157	G1	R0	T3	N0	MX	Stage IIIA
TCGA-XR-A8TG	898	Alive	with_tumor	350	White	Male	58	71	184	G2	R0	T1	NX	M0	Stage I
TCGA-ZS-A9CE	1241	Alive	with_tumor	892	White	Female	79	NA	NA	G1	R0	T2	NX	MX	Stage II
TCGA-ZS-A9CF	2412	Alive	with_tumor	636	White	Male	64	NA	NA	G2	R0	T2	NX	MX	Stage II
TCGA-2Y-A9GS	724	Dead	with_tumor	102	White	Male	58	92	162	G2	R0	T2	NX	MX	[Discrepancy]
TCGA-2Y-A9GT	1624	Dead	with_tumor	1083	White	Male	51	122	182	G2	R0	T1	NX	MX	Stage I
TCGA-2Y-A9GV	2532	Dead	with_tumor	1742	White	Female	54	85	167	G1	R0	T1	NX	MX	Stage I
TCGA-2Y-A9GW	1271	Dead	with_tumor	1229	White	Male	64	139	182	G2	R0	T1	N0	MX	Stage I
TCGA-2Y-A9GY	757	Dead	with_tumor	637	White	Female	64	92	161	G3	R0	T2	NX	MX	Stage II
TCGA-2Y-A9GZ	848	Dead	with_tumor	719	White	Female	82	51	153	G2	R0	T2	NX	MX	Stage II
TCGA-2Y-A9H1	1229	Dead	with_tumor	321	White	Male	58	89	171	G2	R0	T1	NX	MX	Stage I
TCGA-2Y-A9H5	555	Dead	with_tumor	258	White	Female	59	69	157	G3	R0	T1	N0	MX	Stage I
TCGA-2Y-A9H8	633	Dead	with_tumor	398	White	Female	85	40	150	G2	R0	T1	NX	MX	[Discrepancy]
TCGA-4R-AA8I	262	Dead	with_tumor	158	White	Male	66	103	171	G2	R0	T2	NX	MX	Stage II
TCGA-BC-4072	1490	Dead	with_tumor	475	White	Female	74	NA	NA	G3	R1	T3	N0	M0	Stage IIIA
TCGA-BC-A10Q	1135	Dead	with_tumor	340	White	Female	72	NA	NA	NA	R1	T2	NX	MX	[Not Available]
TCGA-BC-A10R	308	Dead	with_tumor	199	White	Female	66	NA	NA	G2	R0	T3	NX	MX	[Not Available]
TCGA-BC-A10S	1423	Dead	with_tumor	1130	White	Male	81	74	NA	G1	R0	T3	NX	MX	[Not Available]
TCGA-BC-A10T	837	Dead	with_tumor	598	White	Male	76	86	NA	G1	R1	T4	NX	MX	[Not Available]
TCGA-BC-A10U	837	Dead	with_tumor	586	White	Male	69	NA	NA	G2	R1	T2	NX	MX	[Not Available]
TCGA-BC-A10Y	711	Dead	with_tumor	400	White	Male	76	77	175	G3	R0	T4	NX	MX	[Not Available]
TCGA-BC-A110	2116	Dead	with_tumor	2057	Without_white	Female	51	91	155	G1	R0	T1	NX	MX	[Not Available]
TCGA-BC-A5W4	547	Dead	with_tumor	384	White	Male	69	106	183	G3	R1	T3a	NX	M0	Stage IIIA
TCGA-CC-A3M9	300	Dead	with_tumor	219	Without_white	Male	45	61	174	G3	R0	T3	N0	M0	Stage IIIA
TCGA-CC-A3MA	303	Dead	with_tumor	261	Without_white	Male	61	66	168	G2	R0	T3	N0	M0	Stage IIIA
TCGA-CC-A3MB	315	Dead	with_tumor	260	Without_white	Male	36	58	176	G1	R0	T3	N0	M0	Stage IIIA
TCGA-CC-A5UC	347	Dead	with_tumor	312	Without_white	Male	63	57	165	G3	R0	T3	N0	M0	Stage IIIA
TCGA-CC-A5UD	304	Dead	with_tumor	182	Without_white	Male	45	62	170	G2	R0	T3	N0	M0	Stage IIIA
TCGA-CC-A5UE	272	Dead	with_tumor	175	Without_white	Male	48	65	175	G2	R0	T4	N0	M0	Stage IIIB
TCGA-CC-A7IE	217	Dead	with_tumor	169	Without_white	Male	57	62	172	G2	R0	T3	N0	M0	Stage IIIA
TCGA-CC-A7IF	649	Dead	with_tumor	254	Without_white	Male	59	58	169	G1	R0	T3	N0	M0	Stage IIIA
TCGA-CC-A7IG	299	Dead	with_tumor	195	Without_white	Male	47	62	174	G2	R0	T2	N0	M0	Stage II
TCGA-CC-A7IK	262	Dead	with_tumor	150	Without_white	Male	59	57	168	G3	R0	T3	N0	M0	Stage IIIA
TCGA-CC-A7IL	278	Dead	with_tumor	179	Without_white	Male	61	63	174	G1	R0	T3	N0	M0	Stage IIIA
TCGA-CC-A8HS	300	Dead	with_tumor	201	Without_white	Male	18	62	172	G1	R0	T3	N1	M0	Stage IIIC
TCGA-CC-A8HT	140	Dead	with_tumor	83	Without_white	Male	74	48	159	G2	R0	T3	N0	M0	Stage IIIA
TCGA-CC-A8HU	344	Dead	with_tumor	301	Without_white	Female	39	42	163	G3	R0	T3	N0	M0	Stage IIIA
TCGA-CC-A8HV	279	Dead	with_tumor	149	Without_white	Female	51	51	159	G2	R0	T2	N0	M0	Stage II
TCGA-DD-A115	2542	Dead	with_tumor	469	White	Male	53	79	168	G2	R0	T3	N0	M0	Stage IIIA
TCGA-DD-A116	1622	Dead	with_tumor	828	Without_white	Male	68	73	175	G3	R0	T3	N0	M0	Stage IIIA
TCGA-DD-A11D	1560	Dead	with_tumor	498	White	Female	57	73	163	G2	R0	T1	N0	M0	Stage I
TCGA-DD-A1EE	349	Dead	with_tumor	44	White	Male	73	77	175	G3	R0	T3	N0	M0	Stage IIIA
TCGA-DD-A1EG	1372	Dead	with_tumor	875	White	Male	76	82	168	G3	R0	T1	N0	M0	Stage I
TCGA-DD-A1EJ	1005	Dead	with_tumor	263	White	Female	71	64	154	G2	R0	T1	N1	M0	Stage IIIC
TCGA-DD-A1EK	558	Dead	with_tumor	167	White	Female	64	97	159	G2	R0	T4	N0	M1	Stage IVB
TCGA-DD-A1EL	415	Dead	with_tumor	NA	Without_white	Male	23	54	182	G3	R0	T2	N0	M0	Stage II
TCGA-DD-A39V	643	Dead	with_tumor	455	White	Male	77	79	174	G3	R0	T2	NX	M0	Stage II
TCGA-DD-A39X	1694	Dead	with_tumor	1032	White	Female	78	48	152	G2	R0	T1	NX	M0	Stage I
TCGA-DD-A3A4	612	Dead	with_tumor	87	White	Male	37	65	189	G3	R0	T3	N0	M0	Stage IIIA
TCGA-DD-A3A5	3125	Dead	with_tumor	84	White	Female	66	58	170	G2	R0	T3	N0	M0	Stage III
TCGA-DD-A3A7	419	Dead	with_tumor	144	NA	Male	67	80	188	G3	R0	T3b	N0	M0	Stage IIIB
TCGA-DD-A3A9	931	Dead	with_tumor	289	White	Female	64	62	168	G2	R0	T4	N0	M1	Stage IVB
TCGA-DD-A4NE	660	Dead	with_tumor	190	White	Female	75	79	170	G3	R0	T3a	N0	M0	Stage IIIA
TCGA-DD-A4NG	802	Dead	with_tumor	430	White	Male	77	94	164	G2	R0	T3a	NX	M0	Stage IIIA
TCGA-DD-A4NK	1210	Dead	with_tumor	89	White	Female	80	84	NA	G2	R0	T3	N0	M0	Stage IIIA
TCGA-DD-A4NN	899	Dead	with_tumor	166	White	Female	56	59	163	G3	R0	T1	N0	M0	Stage I
TCGA-DD-A4NQ	373	Dead	with_tumor	126	White	Male	60	75	159	G3	R0	T2	N0	M0	Stage II
TCGA-DD-A4NS	2456	Dead	with_tumor	893	White	Female	61	58	167	G2	R0	T1	N0	M0	Stage I
TCGA-DD-A73B	283	Dead	with_tumor	240	White	Female	72	74	154	G2	R0	T1	N0	M0	Stage I
TCGA-DD-AACC	1685	Dead	with_tumor	537	Without_white	Male	61	61	165	G2	R0	T1	N0	M0	Stage I
TCGA-DD-AACD	381	Dead	with_tumor	151	Without_white	Male	48	66	182	G4	R0	T1	N0	M0	Stage I
TCGA-DD-AACF	365	Dead	with_tumor	119	Without_white	Male	68	60	168	G3	R0	T1	N0	M0	Stage I
TCGA-DD-AACG	469	Dead	with_tumor	125	Without_white	Male	52	65	168	G4	R0	T2	N0	M0	Stage II
TCGA-DD-AACH	195	Dead	with_tumor	83	Without_white	Male	69	53	160	G3	R0	T2	N0	M0	Stage II
TCGA-DD-AACQ	432	Dead	with_tumor	105	Without_white	Male	50	64	169	G3	R0	T2	N0	M0	Stage II
TCGA-DD-AACZ	171	Dead	with_tumor	88	Without_white	Female	63	52	149	G4	R0	T1	N0	M0	Stage I
TCGA-DD-AADC	425	Dead	with_tumor	101	Without_white	Male	53	81	176	G3	R0	T1	N0	M0	Stage I
TCGA-EP-A2KA	627	Dead	with_tumor	293	White	Female	52	NA	NA	G3	R0	T3a	NX	MX	Stage IIIA
TCGA-EP-A2KB	596	Dead	with_tumor	161	White	Female	46	81	165	G2	R0	T1	NX	MX	Stage I
TCGA-FV-A23B	1852	Dead	with_tumor	1453	White	Female	70	NA	NA	NA	R0	T2	N0	M0	Stage II
TCGA-FV-A2QR	581	Dead	with_tumor	561	White	Male	75	NA	NA	G1	RX	T1	N0	M0	Stage I
TCGA-FV-A4ZP	2486	Dead	with_tumor	NA	White	Male	78	69	168	G2	R1	T3	NX	M0	Stage IIIA
TCGA-G3-A25S	416	Dead	with_tumor	37	White	Male	64	73	166	G2	R1	T1	N0	M0	Stage I
TCGA-G3-A25Y	452	Dead	with_tumor	355	Without_white	Female	52	57	158	G3	R0	T1	N0	M0	Stage I
TCGA-G3-A5SI	768	Dead	with_tumor	348	Without_white	Male	44	74	177	G2	R0	T2	N0	M0	Stage II
TCGA-G3-AAV1	359	Dead	with_tumor	49	Without_white	Male	51	99	181	G3	R0	T4	N0	M0	Stage IIIC
TCGA-G3-AAV6	65	Dead	with_tumor	44	White	Female	53	78	165	G3	R0	T3a	N0	M0	Stage IIIA
TCGA-HP-A5N0	752	Dead	with_tumor	179	NA	Female	90	65	156	NA	R0	TX	NX	M0	[Not Available]
TCGA-NI-A4U2	1791	Dead	with_tumor	106	White	Male	71	82	171	G1	R0	T3	NX	MX	Stage IIIA
TCGA-UB-A7MF	214	Dead	with_tumor	133	White	Male	56	95	195	G2	R0	T3a	NX	MX	Stage IIIA
TCGA-WX-AA47	556	Dead	with_tumor	103	White	Female	33	63	168	G2	R0	T3a	NX	MX	Stage IIIA
TCGA-XR-A8TF	693	Dead	with_tumor	231	White	Male	74	57	166	G1	R0	T1	NX	MX	Stage I
TCGA-YA-A8S7	412	Dead	with_tumor	398	White	Male	68	73	164	G3	R0	T3a	N0	MX	Stage IIIA
TCGA-ZP-A9D2	765	Dead	with_tumor	315	White	Male	51	74	172	G2	R0	T2	NX	MX	[Not Available]
TCGA-ZS-A9CD	1386	Dead	with_tumor	371	White	Male	73	NA	NA	G2	R0	T2	NX	MX	Stage II
TCGA-DD-A11A	79	Alive	NA	NA	Without_white	Male	67	67	156	G3	R0	T1	N0	M0	Stage I
TCGA-DD-AAVV	2455	Alive	NA	NA	Without_white	Male	56	71	158	G3	R0	T2	N0	M0	Stage II
TCGA-RC-A6M4	22	Alive	NA	NA	White	Female	74	87	NA	G2	R1	T3	NX	MX	Stage IIIA
TCGA-RC-A6M5	15	Alive	NA	NA	White	Female	20	NA	NA	G2	R0	T1	N1	M0	Stage IVA
TCGA-RC-A6M6	9	Alive	NA	NA	White	Male	75	NA	NA	G3	R1	T2	NX	M0	Stage II
TCGA-DD-A119	223	Dead	NA	NA	Without_white	Male	40	58	160	G3	R2	T3a	N0	M1	Stage IV
TCGA-DD-A1EF	394	Dead	NA	NA	White	Female	57	81	164	G3	R0	T1	N0	M0	Stage I
TCGA-DD-A39W	827	Dead	NA	NA	White	Female	29	74	177	G2	R0	T3	N0	M0	Stage III
TCGA-DD-A3A3	535	Dead	NA	NA	Without_white	Male	45	71	167	G2	R0	T1	N0	M0	Stage I
TCGA-DD-AA3A	410	Dead	NA	NA	White	Female	81	60	151	G4	R0	T1	N0	MX	Stage I
TCGA-DD-AACL	107	Dead	NA	NA	Without_white	Female	66	69	150	G3	R0	T1	N0	M0	Stage I
