# Supplementary material for: A Prognostic Model Based on RNA Binding Protein Predicts Clinical Outcomes in Hepatocellular Carcinoma Patients
Source: Front Oncol. 2021 Feb 12;10:613102. doi: 10.3389/fonc.2020.613102 (PMC7907500; doi:10.3389/fonc.2020.613102)
Supplement: Supplementary file 3 [file Table_2.xlsx]

## Sheet: all
gene	conMean	treatMean	logFC	pValue	fdr	group
CPEB3	6.86339	1.34056	-2.35608	6.70125e-28	8.99979e-25	down
NXF3	0.406269	0.0472262	-3.10477	2.7109e-27	1.82037e-24	down
EZH2	0.566551	2.62473	2.21189	1.33073e-26	4.46793e-24	up
EXO1	0.102819	1.14785	3.48075	1.20366e-26	4.46793e-24	up
SPATS2	0.877269	2.40802	1.45675	1.85109e-26	4.97202e-24	up
RBM7	3.15438	1.75264	-0.847828	9.70123e-26	2.17146e-23	down
TARBP1	1.21305	3.94544	1.70155	1.18744e-25	2.27819e-23	up
SRSF8	11.4866	5.91018	-0.958675	1.36087e-25	2.28456e-23	down
AZGP1	1007.15	313.722	-1.68272	4.02006e-25	5.99882e-23	down
LARP1B	6.41826	2.84793	-1.17227	7.62806e-25	1.02445e-22	down
RBMS3	1.00828	0.349373	-1.52906	9.54035e-25	1.16479e-22	down
TERT	0.00276885	1.38022	8.9614	1.10199e-24	1.23331e-22	up
ZFP36	297.957	65.405	-2.18763	6.13542e-24	6.33836e-22	down
MRPL39	22.6905	13.4148	-0.75826	9.21427e-24	8.83912e-22	down
RNASEH2A	2.80231	9.42048	1.74918	1.4519e-23	1.29994e-21	up
DHX34	1.93406	4.06171	1.07045	1.02548e-22	8.60763e-21	up
RCL1	22.401	7.42261	-1.59356	3.56644e-22	2.5813e-20	down
NSUN6	14.5925	6.1323	-1.25073	3.54468e-22	2.5813e-20	down
DDX39A	5.51138	13.7149	1.31526	3.65188e-22	2.5813e-20	up
ILF3	7.19637	12.088	0.74824	4.37175e-22	2.93563e-20	up
RDM1	0.0424261	0.464633	3.45307	4.60053e-22	2.94215e-20	up
INTS10	8.63385	4.57036	-0.917695	5.14131e-22	3.09283e-20	down
CLK2	4.26881	8.39315	0.975377	5.29673e-22	3.09283e-20	up
TCOF1	1.71736	3.31779	0.950032	7.05732e-22	3.94916e-20	up
XPO5	2.26879	4.12872	0.86377	8.38985e-22	4.50703e-20	up
POLR1E	12.3348	6.42297	-0.94142	9.22851e-22	4.55886e-20	down
DDX19B	4.9555	2.66258	-0.896209	8.90571e-22	4.55886e-20	down
SNRPB	54.6293	110.294	1.0136	9.50469e-22	4.55886e-20	up
ILF2	30.6087	55.8911	0.868677	1.10388e-21	5.11212e-20	up
SMG5	11.2414	26.0227	1.21095	1.43989e-21	6.44591e-20	up
UBAP2L	7.47643	14.0458	0.909715	1.62111e-21	7.02307e-20	up
DHX57	1.08135	1.77142	0.712074	1.99198e-21	8.36011e-20	up
NELFE	11.0023	24.9513	1.18131	2.15235e-21	8.75943e-20	up
SNRPE	18.5967	35.0392	0.913922	3.52015e-21	1.39046e-19	up
SMG9	1.29469	2.69035	1.05519	3.94391e-21	1.51334e-19	up
ZFP36L1	103.993	44.9794	-1.20916	5.27884e-21	1.86565e-19	down
A1CF	41.5637	18.9247	-1.13506	5.0722e-21	1.86565e-19	down
PRPF3	3.19103	6.10835	0.936759	5.25552e-21	1.86565e-19	up
SEPSECS	9.92536	5.19634	-0.933623	6.52274e-21	2.24616e-19	down
MRPL32	15.5132	9.887	-0.649889	7.94569e-21	2.66776e-19	down
CMTR2	2.65512	1.57666	-0.751906	1.08689e-20	3.56024e-19	down
ZCCHC24	16.5276	7.17555	-1.20372	1.15268e-20	3.68583e-19	down
EDC3	2.5024	3.9894	0.67286	1.77714e-20	5.55045e-19	up
PAIP2B	6.15131	2.24747	-1.45259	2.14972e-20	6.56152e-19	down
ZCCHC2	4.51617	2.5243	-0.839219	4.89999e-20	1.46237e-18	down
RBMXL1	4.53469	2.28085	-0.991432	5.36815e-20	1.56727e-18	down
SNRPC	38.3623	63.5191	0.7275	5.90711e-20	1.68793e-18	up
RNASE4	16.6768	7.1354	-1.22477	8.03591e-20	2.24838e-18	down
EIF5A	164.092	100.99	-0.700293	8.54112e-20	2.34097e-18	down
CNBP	217.922	127.607	-0.772104	1.15118e-19	3.09208e-18	down
EIF5	35.7593	20.2193	-0.822588	1.18566e-19	3.12224e-18	down
SF3B4	18.2047	35.0692	0.945894	1.39482e-19	3.60238e-18	up
SFSWAP	1.70808	2.60467	0.608726	1.48529e-19	3.76366e-18	up
LARS	5.02974	7.65109	0.605181	3.05985e-19	7.60997e-18	up
GSPT2	5.61926	2.48785	-1.17548	3.86594e-19	9.43992e-18	down
AARS2	2.819	4.70846	0.740072	6.40389e-19	1.50912e-17	up
TSEN54	3.95282	7.53537	0.930795	6.40506e-19	1.50912e-17	up
NMD3	16.2393	10.1961	-0.671479	9.16435e-19	2.12202e-17	down
INTS8	1.54893	2.89724	0.903408	9.73567e-19	2.2161e-17	up
MRPS23	3.38259	5.49239	0.699304	1.6566e-18	3.70803e-17	up
PUS10	2.14574	1.21845	-0.816431	1.69144e-18	3.72395e-17	down
TLR3	2.54974	1.09296	-1.22212	2.08138e-18	4.50854e-17	down
BZW1	17.7604	10.6906	-0.732324	3.34077e-18	7.04671e-17	down
CDK9	27.3604	16.4922	-0.730311	3.35808e-18	7.04671e-17	down
MBNL2	29.2562	10.4239	-1.48885	3.78465e-18	7.7012e-17	down
NSUN5	4.2496	7.21979	0.764628	3.74275e-18	7.7012e-17	up
MRPL16	27.0037	19.1297	-0.497342	5.22348e-18	1.04703e-16	down
UPF3B	2.19244	3.90684	0.833467	5.3143e-18	1.04957e-16	up
NOP14	15.4595	10.6513	-0.537457	6.58608e-18	1.2819e-16	down
SMAD6	1.44025	0.711153	-1.01808	6.6831e-18	1.2822e-16	down
IMP3	24.3814	16.0536	-0.602885	7.77793e-18	1.47123e-16	down
ANG	725.009	304.039	-1.25374	8.33025e-18	1.55382e-16	down
MRPS2	28.6675	19.0457	-0.58995	8.74682e-18	1.60918e-16	down
TRMT1	5.33742	9.06508	0.764177	9.18459e-18	1.66688e-16	up
DICER1	4.44654	2.73364	-0.701858	9.53389e-18	1.7072e-16	down
ZC3H3	4.50447	9.18219	1.02748	1.2784e-17	2.25907e-16	up
MRPL44	23.5124	16.7997	-0.484986	1.78452e-17	3.07257e-16	down
BOP1	7.51921	19.1484	1.34857	1.7672e-17	3.07257e-16	up
NUPL2	2.71577	3.91624	0.528109	2.09275e-17	3.55768e-16	up
DDX49	10.6461	16.7625	0.654908	2.45102e-17	4.11465e-16	up
EIF4E3	1.98557	0.884968	-1.16585	2.50056e-17	4.14599e-16	down
NOL12	0.549045	1.08944	0.988594	2.7475e-17	4.49986e-16	up
ZC3H12C	1.18029	0.649271	-0.862253	2.87762e-17	4.65619e-16	down
SRSF5	33.8405	22.2324	-0.606086	3.2564e-17	5.20637e-16	down
LRRC47	13.9823	10.1105	-0.467752	3.39732e-17	5.36776e-16	down
METTL3	2.13404	3.25972	0.611158	3.45126e-17	5.38958e-16	up
DXO	4.08033	7.22178	0.823669	3.89563e-17	6.01361e-16	up
CPEB4	10.3557	5.19352	-0.995645	5.981e-17	9.12782e-16	down
DDX41	9.9709	14.4958	0.539837	6.29618e-17	9.50086e-16	up
PPIL4	6.99178	4.39965	-0.66827	6.46608e-17	9.5428e-16	down
MRPL37	52.8545	35.7233	-0.565162	6.41083e-17	9.5428e-16	down
LARP4	13.7922	8.56009	-0.68815	7.79691e-17	1.13818e-15	down
MRPL53	1.15406	2.16589	0.908243	9.99822e-17	1.44383e-15	up
UTP3	16.1044	9.95288	-0.694273	1.23558e-16	1.76531e-15	down
SAMD4B	5.14253	7.43689	0.53222	1.33498e-16	1.88723e-15	up
TIPARP	8.48605	4.18557	-1.01967	2.02461e-16	2.83235e-15	down
GTPBP2	3.89052	7.35751	0.919253	2.1311e-16	2.95059e-15	up
AFF4	12.8154	7.25337	-0.821156	2.25445e-16	3.08952e-15	down
PABPC1L	1.42076	4.40329	1.63192	2.2779e-16	3.09012e-15	up
ESRP2	15.5427	8.86157	-0.810601	2.45948e-16	3.27038e-15	down
CSTF2	2.32788	4.0636	0.803739	2.45888e-16	3.27038e-15	up
AKAP8L	4.07483	6.52531	0.679307	3.03084e-16	3.99061e-15	up
RALYL	0.0712896	0.0673423	-0.0821789	3.17581e-16	4.14088e-15	down
CHTOP	7.98316	11.0558	0.469773	3.28671e-16	4.24428e-15	up
ACO1	36.5079	20.8741	-0.806491	3.53073e-16	4.51597e-15	down
RPP14	3.13445	2.16596	-0.533203	4.15209e-16	5.26062e-15	down
DROSHA	2.65578	3.81211	0.521454	4.25894e-16	5.29779e-15	up
CPSF4	3.12515	5.17926	0.728819	4.26032e-16	5.29779e-15	up
DNMT1	1.79834	3.92141	1.12471	4.45967e-16	5.49481e-15	up
WBP4	5.13726	3.73187	-0.461102	4.93368e-16	6.02358e-15	down
CDC40	2.8197	1.807	-0.641945	5.1105e-16	6.18325e-15	down
R3HCC1	13.9281	9.01978	-0.626829	5.45898e-16	6.54591e-15	down
SAMD4A	2.67689	1.50612	-0.829721	6.19083e-16	7.35778e-15	down
DDX3X	30.9914	16.9629	-0.869486	6.74452e-16	7.94551e-15	down
API5	16.9944	12.2924	-0.467292	7.16342e-16	8.36563e-15	down
MRPL34	54.5608	34.8178	-0.648038	7.95203e-16	9.12785e-15	down
QKI	5.03857	3.33859	-0.593775	7.88543e-16	9.12785e-15	down
MRPL54	58.416	38.487	-0.601992	9.91342e-16	1.12623e-14	down
METTL14	3.57581	2.51866	-0.505612	9.97922e-16	1.12623e-14	down
UNK	2.48713	3.9028	0.650027	1.15376e-15	1.29125e-14	up
FYTTD1	5.73714	4.08032	-0.491649	1.23726e-15	1.37326e-14	down
R3HDM1	1.49363	2.21042	0.565498	1.31293e-15	1.4453e-14	up
NAF1	1.32199	0.901468	-0.552358	1.39828e-15	1.52674e-14	down
TCERG1	1.69091	2.66331	0.655421	1.51752e-15	1.64358e-14	up
CASC3	6.00346	8.80948	0.553262	1.85998e-15	1.99837e-14	up
INTS4	1.58438	2.18965	0.466779	2.08372e-15	2.22098e-14	up
TARDBP	16.0751	12.7254	-0.337113	2.53765e-15	2.68351e-14	down
RBM28	0.820772	1.13612	0.469058	2.86557e-15	3.00661e-14	up
IGF2BP1	0.013613	1.58352	6.86201	2.97441e-15	3.09662e-14	up
MRPL46	5.16415	3.20379	-0.688748	3.43204e-15	3.54556e-14	down
PUS3	13.4304	8.93924	-0.587276	3.5337e-15	3.62271e-14	down
WDR36	4.30478	3.05492	-0.494806	3.89871e-15	3.93682e-14	down
RALY	9.02689	13.6393	0.595472	3.87937e-15	3.93682e-14	up
SERBP1	31.4487	24.0074	-0.389519	4.00794e-15	4.01691e-14	down
LARP7	8.51256	6.04544	-0.493745	4.3002e-15	4.2779e-14	down
CPSF6	3.80148	5.28881	0.476381	5.10215e-15	5.03098e-14	up
DNMT3B	0.234605	0.630267	1.42573	5.13213e-15	5.03098e-14	up
SUGP2	1.99258	3.29682	0.726439	6.32414e-15	6.15458e-14	up
INTS6	1.42841	0.866669	-0.720853	6.43385e-15	6.2163e-14	down
IPO8	6.9754	5.1684	-0.432557	7.42281e-15	7.12059e-14	down
TRUB2	11.4187	7.9156	-0.528629	8.71209e-15	8.29812e-14	down
TFAM	6.64651	4.75958	-0.481763	9.36851e-15	8.8605e-14	down
SNIP1	3.74838	2.567	-0.54618	1.10938e-14	1.04188e-13	down
LRRFIP1	8.75028	5.61948	-0.638892	1.33881e-14	1.24862e-13	down
SF3A2	9.19204	15.8785	0.788618	1.43871e-14	1.33254e-13	up
IPO9	3.52763	5.56744	0.658313	1.54616e-14	1.41262e-13	up
GPATCH4	4.64885	7.73823	0.735131	1.5462e-14	1.41262e-13	up
EIF2D	4.74633	7.13994	0.589099	1.76821e-14	1.60453e-13	up
WDR46	10.1877	14.9024	0.548722	1.81941e-14	1.63991e-13	up
YTHDC1	6.85827	5.27348	-0.37909	1.83705e-14	1.64477e-13	down
CNOT7	4.96808	3.34259	-0.571721	1.93659e-14	1.72241e-13	down
TRMT6	2.30156	3.4383	0.579085	2.05083e-14	1.81201e-13	up
PCBP4	3.3355	6.5994	0.984432	2.12105e-14	1.86181e-13	up
PRIM1	1.46552	3.35057	1.19299	2.28921e-14	1.99637e-13	up
LSM4	18.7731	31.1156	0.728973	2.88679e-14	2.50126e-13	up
CPSF3	5.73023	7.54997	0.397879	3.19157e-14	2.74761e-13	up
AGO3	0.650324	0.459165	-0.502145	3.28405e-14	2.80922e-13	down
EIF4E	1.34041	0.993796	-0.431648	4.45731e-14	3.78872e-13	down
EED	1.12889	1.59637	0.499896	4.69831e-14	3.96845e-13	up
GRSF1	9.07369	6.95711	-0.383201	5.21612e-14	4.37828e-13	down
POLR2K	17.4225	28.3264	0.701192	5.363e-14	4.44599e-13	up
AGO2	0.930597	1.75289	0.913506	5.33801e-14	4.44599e-13	up
TDRKH	1.02248	2.18733	1.0971	5.75806e-14	4.74422e-13	up
CNOT3	3.23191	4.492	0.474969	6.06212e-14	4.96429e-13	up
AFF1	6.08375	3.88763	-0.646068	6.85085e-14	5.57618e-13	down
RANBP6	4.99306	3.47181	-0.524234	7.27964e-14	5.88949e-13	down
ZNF326	1.88547	1.39397	-0.435723	7.90964e-14	6.36087e-13	down
THOC5	1.76548	2.80288	0.66685	8.33372e-14	6.66202e-13	up
RANBP2	5.53079	4.06195	-0.445312	8.45062e-14	6.71549e-13	down
TRMU	1.51941	2.66496	0.810604	9.06407e-14	7.16062e-13	up
ALKBH5	31.8837	23.3472	-0.449567	9.44621e-14	7.41886e-13	down
SNRPD2	39.9775	62.4842	0.644305	1.16066e-13	9.06256e-13	up
MRPS21	27.4366	44.5811	0.70033	1.19575e-13	9.28264e-13	up
HARS2	5.40478	7.55479	0.483156	1.26623e-13	9.77323e-13	up
XRN1	3.38312	2.27043	-0.575385	1.39572e-13	1.07112e-12	down
EIF2AK4	5.36877	3.58952	-0.5808	1.46862e-13	1.11432e-12	down
WDR4	1.71058	3.03709	0.828198	1.46176e-13	1.11432e-12	up
RPL26	92.8573	63.3317	-0.552087	1.51265e-13	1.14129e-12	down
USP10	10.9916	8.21676	-0.419763	1.55223e-13	1.16461e-12	down
EPRS	11.2715	17.8454	0.662873	1.59551e-13	1.19043e-12	up
SBDS	55.8012	41.1162	-0.440589	1.74647e-13	1.29586e-12	down
RPL8	368.544	599.707	0.702421	1.80149e-13	1.32934e-12	up
BAZ2B	0.988198	0.64833	-0.608073	1.92184e-13	1.4104e-12	down
UTP14A	2.71688	4.0794	0.586409	2.33758e-13	1.70618e-12	up
HEATR1	1.47876	2.60014	0.814198	2.6328e-13	1.91127e-12	up
GPATCH1	1.45645	2.13096	0.549042	2.66853e-13	1.92679e-12	up
GTPBP3	2.20105	3.19565	0.537918	2.79391e-13	2.00654e-12	up
RPL36AL	252.984	189.471	-0.417068	2.91804e-13	2.08453e-12	down
GFM1	7.77906	5.62687	-0.467262	3.01993e-13	2.14591e-12	down
TDRD1	0.0948683	0.0625512	-0.600889	3.21958e-13	2.27573e-12	down
CNOT6L	3.7439	2.60043	-0.525794	3.35346e-13	2.34567e-12	down
CDK5RAP1	3.6814	4.85368	0.398827	3.33722e-13	2.34567e-12	up
RBM19	3.14841	4.34802	0.465733	3.39941e-13	2.3655e-12	up
DAP3	17.3421	25.1029	0.53357	3.53903e-13	2.44996e-12	up
SECISBP2L	4.78433	3.2075	-0.576867	3.72411e-13	2.56486e-12	down
ALKBH8	1.30843	0.99886	-0.389486	3.81845e-13	2.61641e-12	down
SMAD1	2.38506	1.35251	-0.818384	4.38393e-13	2.98864e-12	down
UTP14C	4.40239	2.87573	-0.614359	4.88844e-13	3.31575e-12	down
DCAF13	2.00195	3.83828	0.939052	5.09125e-13	3.41877e-12	up
TRIM71	0.00279378	0.934468	8.38578	5.08646e-13	3.41877e-12	up
NOP56	7.16357	11.7284	0.711252	5.23037e-13	3.49472e-12	up
ADARB2	0.0664116	0.0550711	-0.270141	6.92438e-13	4.60368e-12	down
C1D	4.72689	3.45155	-0.453647	7.20164e-13	4.75023e-12	down
RPS21	177.923	255.375	0.521366	7.21554e-13	4.75023e-12	up
DHX37	2.0636	3.03186	0.555037	7.56477e-13	4.95585e-12	up
SNRNP70	18.6998	28.9633	0.631202	7.62681e-13	4.97224e-12	up
RBM3	18.5122	32.2178	0.799384	8.0122e-13	5.19825e-12	up
MRPL19	11.5972	8.47705	-0.452146	8.23888e-13	5.31962e-12	down
PCBP2	38.118	29.8097	-0.354689	8.40325e-13	5.39979e-12	down
PURA	2.40238	1.75218	-0.455316	8.72854e-13	5.58211e-12	down
USP39	6.09396	7.83165	0.361936	8.807e-13	5.60559e-12	up
MARS	6.63581	9.69242	0.546583	1.1114e-12	7.04064e-12	up
EFTUD2	5.24124	6.99636	0.416697	1.13633e-12	7.16478e-12	up
VARS	11.3339	17.383	0.617027	1.15152e-12	7.22661e-12	up
TRMT11	5.76606	3.61689	-0.672835	1.28177e-12	8.00661e-12	down
EIF1B	22.1465	16.333	-0.439284	1.37521e-12	8.55047e-12	down
ABCE1	7.84765	5.76491	-0.444962	1.45125e-12	8.98167e-12	down
NANOS1	0.068136	0.402343	2.56194	1.47313e-12	9.07526e-12	up
RUVBL1	2.91598	4.17159	0.516615	1.67188e-12	1.02036e-11	up
NHP2	18.3457	26.7571	0.544475	1.67085e-12	1.02036e-11	up
RRP9	7.79043	11.8363	0.603449	1.68668e-12	1.02036e-11	up
PRR3	1.56594	2.51143	0.681479	1.68664e-12	1.02036e-11	up
PATL1	12.6895	8.70551	-0.543639	1.85915e-12	1.11966e-11	down
RBM11	0.0455484	0.0325315	-0.485561	1.93266e-12	1.15416e-11	down
CELF1	11.4966	8.77747	-0.389335	1.93363e-12	1.15416e-11	down
THRAP3	24.1587	18.081	-0.418067	2.13884e-12	1.271e-11	down
RBM47	11.5388	7.32365	-0.655856	2.30693e-12	1.36485e-11	down
ZNF473	0.754955	1.10692	0.552086	2.50112e-12	1.47324e-11	up
FASTKD2	4.77614	3.8228	-0.321214	2.74839e-12	1.61183e-11	down
G3BP2	11.8782	8.37082	-0.504875	2.83429e-12	1.65498e-11	down
SNRPA	11.7796	17.2951	0.554068	2.85869e-12	1.662e-11	up
ISG20L2	4.49658	6.33037	0.49346	3.01332e-12	1.74435e-11	up
TST	308.454	194.232	-0.667277	3.309e-12	1.90729e-11	down
CSDC2	0.371589	0.158224	-1.23174	3.38113e-12	1.94054e-11	down
EXOSC6	5.63133	3.88015	-0.537365	3.51087e-12	2.00642e-11	down
RPL11	301.321	248.06	-0.280612	3.55205e-12	2.01685e-11	down
BARD1	0.29994	0.617981	1.04289	3.55915e-12	2.01685e-11	up
TRUB1	4.66904	3.30475	-0.498584	3.65183e-12	2.06067e-11	down
DYNLL1	30.2496	41.5751	0.458803	3.76862e-12	2.11768e-11	up
KRR1	2.32683	1.87287	-0.313115	3.87685e-12	2.16942e-11	down
PABPC4L	0.0385532	0.102017	1.40389	3.96545e-12	2.20979e-11	up
DARS2	4.97982	8.32788	0.741856	4.00112e-12	2.22045e-11	up
CPSF1	8.61836	13.8178	0.681046	4.12423e-12	2.27936e-11	up
SCAF11	5.58017	4.1476	-0.428033	4.23311e-12	2.32994e-11	down
ZC3H14	1.79447	1.32881	-0.433423	4.55238e-12	2.49545e-11	down
TNPO2	4.0666	5.61252	0.464826	4.8633e-12	2.65504e-11	up
RPP21	2.3903	4.22023	0.820129	5.44284e-12	2.95941e-11	up
FUS	9.63162	14.2914	0.569292	5.68223e-12	3.07711e-11	up
PPARGC1A	11.6579	5.27026	-1.14536	6.01205e-12	3.24264e-11	down
AUH	9.66324	7.05569	-0.453721	6.08933e-12	3.27119e-11	down
MEX3A	0.339655	1.06063	1.64277	6.31656e-12	3.37974e-11	up
GTPBP10	2.23034	1.69108	-0.39932	7.07585e-12	3.77098e-11	down
SMAD9	0.444163	0.316855	-0.487263	8.14943e-12	4.32596e-11	down
DIS3	2.92095	2.22745	-0.391047	8.40211e-12	4.44254e-11	down
CLASRP	3.84532	5.7525	0.581085	8.69702e-12	4.58043e-11	up
TRIM25	3.11969	5.25391	0.751987	1.01886e-11	5.34506e-11	up
SF1	26.9539	21.461	-0.328779	1.03029e-11	5.38394e-11	down
UTP6	3.80876	4.8918	0.361045	1.04474e-11	5.43834e-11	up
MRPS31	10.0864	7.32037	-0.462424	1.11406e-11	5.77676e-11	down
FUBP3	10.5459	7.85472	-0.425051	1.15279e-11	5.95458e-11	down
MAZ	6.59428	10.6894	0.696899	1.16266e-11	5.9826e-11	up
CPEB2	4.81811	3.012	-0.677744	1.40761e-11	7.21533e-11	down
FTSJ3	7.20701	9.91623	0.460391	1.46196e-11	7.46542e-11	up
MTO1	2.50644	1.83456	-0.450207	1.60438e-11	8.16166e-11	down
RPUSD1	3.99194	5.99555	0.586802	1.76856e-11	8.96292e-11	up
MRPS22	7.24249	5.90159	-0.29538	1.93202e-11	9.75452e-11	down
SETX	5.1267	3.54944	-0.530436	2.17323e-11	1.09312e-10	down
CWC22	5.96068	4.66428	-0.353824	2.19183e-11	1.09837e-10	down
LSM2	15.5845	24.2257	0.636429	2.22829e-11	1.11249e-10	up
MRPL9	14.4858	20.2852	0.485784	2.3042e-11	1.14613e-10	up
CELF3	0.00104364	0.0206743	4.30815	2.3235e-11	1.15146e-10	up
PUF60	22.6276	35.3618	0.644111	2.45251e-11	1.21093e-10	up
BUD13	4.43784	5.70893	0.363364	2.51646e-11	1.23795e-10	up
SRRM1	6.02406	4.74284	-0.344986	2.5278e-11	1.23899e-10	down
DUSP11	3.79949	3.13831	-0.275821	2.58071e-11	1.26032e-10	down
EIF2B1	9.00803	10.9301	0.279025	2.74701e-11	1.33668e-10	up
NOL7	16.7094	22.5449	0.432141	2.88682e-11	1.39964e-10	up
UBAP2	1.33855	1.93564	0.532144	3.0238e-11	1.46078e-10	up
SAP18	33.8297	26.9001	-0.330677	3.18765e-11	1.53442e-10	down
RPSA	62.4854	91.8231	0.555338	3.54452e-11	1.7001e-10	up
DDX39B	3.23473	6.35099	0.973335	3.60423e-11	1.72259e-10	up
SMAD4	4.41678	3.53774	-0.320168	3.81911e-11	1.81882e-10	down
TSFM	13.5708	10.4356	-0.378986	4.04709e-11	1.92058e-10	down
ZC3H13	5.55571	3.80032	-0.54785	4.16776e-11	1.96396e-10	down
ZCCHC14	7.74344	5.35868	-0.531098	4.16767e-11	1.96396e-10	down
FTSJ1	4.71904	6.45839	0.452681	4.37906e-11	2.05632e-10	up
RBMS1	3.23879	2.07945	-0.639254	4.65975e-11	2.1805e-10	down
RPL27	169.746	212.405	0.323436	4.75905e-11	2.21924e-10	up
MRPS35	40.3706	33.7413	-0.258789	4.88153e-11	2.26848e-10	down
TRMT10A	1.77646	1.28723	-0.46474	4.9349e-11	2.28537e-10	down
SMAD7	4.26808	2.78085	-0.618061	5.10348e-11	2.35532e-10	down
QARS	23.3852	30.8984	0.401932	5.26543e-11	2.42174e-10	up
IGF2BP3	0.0178961	0.413246	4.52928	6.03235e-11	2.765e-10	up
PRPF39	1.70534	2.45343	0.524741	6.31945e-11	2.88674e-10	up
REPIN1	18.5885	28.5586	0.619513	6.47159e-11	2.94622e-10	up
EEF1A1	594.767	432.775	-0.458706	6.96448e-11	3.1599e-10	down
DHX32	5.32303	3.81448	-0.480762	7.75776e-11	3.50797e-10	down
SETD7	8.62039	5.79158	-0.573796	8.48744e-11	3.82505e-10	down
MBNL1	8.26394	6.37204	-0.375074	8.52124e-11	3.82743e-10	down
EXOG	0.498888	0.757187	0.601934	8.59931e-11	3.84962e-10	up
SRSF6	28.8078	21.5651	-0.417763	8.83357e-11	3.94136e-10	down
HBS1L	3.99961	3.05462	-0.388868	9.66667e-11	4.2846e-10	down
DDX55	1.69764	2.28607	0.429339	9.6646e-11	4.2846e-10	up
RAE1	2.82886	3.87528	0.454077	1.20837e-10	5.3383e-10	up
TTF2	0.367621	0.620896	0.756135	1.43753e-10	6.32984e-10	up
RRP15	1.71489	2.45193	0.5158	1.45483e-10	6.38508e-10	up
LARS2	4.814	3.51002	-0.455756	1.50282e-10	6.57424e-10	down
DDX60L	1.66799	0.960046	-0.796933	1.54465e-10	6.71348e-10	down
RPL22	39.0622	31.1229	-0.327797	1.54309e-10	6.71348e-10	down
RBM24	0.341027	1.76562	2.37222	1.66142e-10	7.1977e-10	up
RIOK3	14.9609	11.1677	-0.421863	1.66841e-10	7.20474e-10	down
AARSD1	0.66997	0.998447	0.575589	1.67759e-10	7.22117e-10	up
RRP36	11.0321	14.5821	0.402487	1.6951e-10	7.2732e-10	up
FAM120B	3.88995	3.04015	-0.355611	1.75066e-10	7.48771e-10	down
RBMX	9.87985	12.654	0.357032	1.84399e-10	7.86183e-10	up
FARSB	6.93703	9.24708	0.41468	2.0549e-10	8.73335e-10	up
HINT3	11.602	8.73668	-0.409217	2.10483e-10	8.9173e-10	down
TPR	4.45337	6.7205	0.59367	2.15608e-10	9.10571e-10	up
TLR8	0.547701	0.280196	-0.966954	2.30175e-10	9.69045e-10	down
CWC27	2.56314	3.38113	0.399592	2.5084e-10	1.05274e-09	up
DDX24	12.8512	10.0399	-0.356157	3.09578e-10	1.29521e-09	down
TSEN15	5.80755	8.34192	0.52245	3.31174e-10	1.38126e-09	up
UNKL	0.599838	1.09965	0.874395	3.41469e-10	1.41979e-09	up
SUGP1	3.64224	4.66372	0.356655	3.61186e-10	1.49714e-09	up
INTS7	3.44516	5.09683	0.565028	3.81746e-10	1.57749e-09	up
FCF1	5.6521	4.54726	-0.313789	3.84693e-10	1.58479e-09	down
ENDOG	11.8931	7.10716	-0.742785	4.11443e-10	1.68981e-09	down
NFX1	6.68703	5.49702	-0.282718	4.17855e-10	1.71091e-09	down
PTCD1	0.91262	1.45411	0.672052	4.64355e-10	1.89553e-09	up
BCLAF1	6.65048	5.32327	-0.321145	4.88903e-10	1.98969e-09	down
POLR2G	14.302	19.0373	0.412613	5.98798e-10	2.42529e-09	up
NPM1	55.0511	82.0237	0.575268	5.99551e-10	2.42529e-09	up
ALKBH1	2.85032	2.31356	-0.301007	6.30075e-10	2.54111e-09	down
ATXN2L	7.5274	10.8522	0.527757	7.13687e-10	2.8697e-09	up
RBM45	1.11003	1.38836	0.322782	7.29367e-10	2.924e-09	up
RPS5	88.4885	119.722	0.436122	7.93898e-10	3.17323e-09	up
PDCD11	3.6537	4.96957	0.443762	8.49591e-10	3.38576e-09	up
IFIT5	6.24142	4.38791	-0.508342	8.56299e-10	3.40239e-09	down
FASTK	16.2148	23.0476	0.507309	8.72416e-10	3.45621e-09	up
LARP1	13.1553	18.8477	0.518737	9.68541e-10	3.82574e-09	up
MRPL1	10.9893	8.44963	-0.379145	1.00286e-09	3.93815e-09	down
CMSS1	2.34383	3.36366	0.521162	1.00286e-09	3.93815e-09	up
PNRC2	13.9748	10.7135	-0.383393	1.07477e-09	4.20821e-09	down
NCBP1	5.24525	4.21747	-0.314634	1.16484e-09	4.5476e-09	down
KIAA0391	0.591122	0.434919	-0.442709	1.17731e-09	4.58297e-09	down
CELF2	0.931037	0.682981	-0.446992	1.31391e-09	5.09995e-09	down
MKRN3	0.00925109	0.124898	3.75499	1.32538e-09	5.12964e-09	up
MAK16	2.50263	1.88816	-0.406464	1.37301e-09	5.2987e-09	down
SNRPD1	3.99057	6.10019	0.61226	1.38933e-09	5.34632e-09	up
SUB1	10.4053	15.1004	0.537269	1.5693e-09	6.01599e-09	up
POP1	0.724426	1.06011	0.549299	1.57231e-09	6.01599e-09	up
PUS7	1.67412	2.51845	0.589136	1.58739e-09	6.05645e-09	up
LSM11	0.545695	0.851501	0.641914	1.60855e-09	6.11976e-09	up
PRKDC	3.80844	6.32155	0.73108	1.87632e-09	7.11836e-09	up
ELAC2	10.3122	8.03477	-0.360024	2.01602e-09	7.62679e-09	down
DUS4L	0.817275	1.13192	0.469877	2.08217e-09	7.85492e-09	up
NUDT21	7.24449	5.9188	-0.291579	2.2238e-09	8.36573e-09	down
LARP4B	2.44822	3.1527	0.364852	2.32628e-09	8.72678e-09	up
RPL3	386.307	321.046	-0.266969	2.581e-09	9.65538e-09	down
IREB2	4.06151	3.11562	-0.382494	2.77629e-09	1.03571e-08	down
STAU1	60.3265	44.6602	-0.433802	2.83563e-09	1.05492e-08	down
POLR2A	13.4928	9.74504	-0.469454	3.41095e-09	1.26544e-08	down
SLBP	11.3975	15.9479	0.484643	3.61985e-09	1.33925e-08	up
SCAF4	5.40148	4.35971	-0.309123	3.77128e-09	1.39144e-08	down
SRSF4	19.8257	16.0235	-0.307189	3.85474e-09	1.41833e-08	down
DHX58	7.44839	4.62222	-0.688342	4.15474e-09	1.52454e-08	down
SMG7	6.59243	8.92644	0.437275	4.26306e-09	1.56002e-08	up
FAM120A	23.8078	18.8909	-0.333744	5.26188e-09	1.9203e-08	down
HNRNPA1	41.8198	57.8869	0.469049	5.6724e-09	2.06451e-08	up
RBBP6	3.69681	2.97669	-0.312571	6.39529e-09	2.32132e-08	down
RNASEH1	2.90495	3.90067	0.42521	6.68396e-09	2.41956e-08	up
WDR3	2.98787	2.33951	-0.352912	6.95794e-09	2.50273e-08	down
RPL30	112.558	157.784	0.487283	6.96962e-09	2.50273e-08	up
WDR83	1.93743	2.97074	0.616677	6.93339e-09	2.50273e-08	up
EXOSC9	2.61893	3.67951	0.490537	7.06096e-09	2.52877e-08	up
NAT10	5.33154	6.48004	0.281451	8.07984e-09	2.88596e-08	up
RNPC3	0.530283	0.880765	0.731995	8.48476e-09	3.02256e-08	up
GTPBP4	3.91043	5.22559	0.418267	8.56668e-09	3.04367e-08	up
CWF19L2	2.70024	2.17206	-0.314023	9.01257e-09	3.19364e-08	down
MRPL3	19.8448	16.7932	-0.240887	9.07559e-09	3.20751e-08	down
MRPS36	18.0379	14.2418	-0.3409	9.38172e-09	3.30699e-08	down
RPL34	106.407	84.67	-0.329667	9.5387e-09	3.35353e-08	down
DDX18	7.01457	5.79821	-0.274747	9.62104e-09	3.37364e-08	down
IARS	5.38227	7.82816	0.540458	1.01979e-08	3.56659e-08	up
PARP1	13.1853	19.1274	0.536714	1.04578e-08	3.648e-08	up
MRPL24	48.4452	76.3086	0.655492	1.11408e-08	3.87618e-08	up
RC3H1	2.43177	2.00561	-0.277968	1.14856e-08	3.98584e-08	down
SCAF8	3.77162	3.04267	-0.309849	1.15307e-08	3.99118e-08	down
SRSF10	5.13317	4.47973	-0.196439	1.25701e-08	4.33974e-08	down
ELAC1	1.95026	1.52015	-0.359449	1.41505e-08	4.87286e-08	down
RBM12B	0.683478	0.975482	0.513221	1.4493e-08	4.97803e-08	up
THOC2	2.2563	3.05305	0.436297	1.4776e-08	5.06228e-08	up
YTHDF2	14.3763	11.3705	-0.338396	1.57024e-08	5.36599e-08	down
ADAD2	0.0362857	0.0238407	-0.605975	1.68677e-08	5.74959e-08	down
UPF3A	2.30686	3.1106	0.431262	1.76674e-08	6.00692e-08	up
LUC7L3	5.02725	6.90787	0.45847	1.89045e-08	6.41129e-08	up
CD2BP2	9.01427	12.137	0.429133	1.99405e-08	6.74561e-08	up
MTRF1L	1.60099	1.26732	-0.337181	2.02127e-08	6.8068e-08	down
CNOT6	1.7018	2.44783	0.524439	2.02227e-08	6.8068e-08	up
INTS3	2.6907	4.18674	0.637847	2.12582e-08	7.13745e-08	up
ZC3H8	0.666696	0.927867	0.476889	2.34193e-08	7.84342e-08	up
U2SURP	3.23268	4.33706	0.423986	2.38037e-08	7.95235e-08	up
NSRP1	4.27888	3.64667	-0.230655	2.40535e-08	8.01585e-08	down
RBM33	1.82631	2.30694	0.337048	2.60825e-08	8.67051e-08	up
DZIP1	0.408249	0.365364	-0.160116	2.63984e-08	8.75385e-08	down
ZFC3H1	1.10933	1.55115	0.483647	2.74912e-08	9.09376e-08	up
NOA1	3.58625	4.71977	0.396241	2.83906e-08	9.36819e-08	up
EIF4B	44.9746	35.2563	-0.351228	2.91702e-08	9.60187e-08	down
ELAVL2	0.00466383	0.0233916	2.3264	3.10258e-08	1.01877e-07	up
TDRD15	0.100812	0.0606337	-0.733472	3.1174e-08	1.02114e-07	down
DDX25	0.0391849	0.0317988	-0.301328	3.23582e-08	1.05735e-07	down
MRPS30	5.99017	5.06427	-0.242243	3.2553e-08	1.06113e-07	down
PRPF8	16.1129	12.5794	-0.357155	3.67873e-08	1.19625e-07	down
DDX19A	4.084	3.37025	-0.277125	3.70409e-08	1.20159e-07	down
RPL38	56.2677	78.6891	0.483856	3.84054e-08	1.24285e-07	up
PUS1	2.9533	4.44692	0.590476	3.89013e-08	1.25588e-07	up
PRKRA	4.8536	4.01844	-0.27242	4.14067e-08	1.33355e-07	down
CRYZ	51.5829	38.7271	-0.413547	4.49923e-08	1.44556e-07	down
EIF3B	15.4043	19.8655	0.366937	4.54596e-08	1.45709e-07	up
DYNC1H1	7.93772	10.8241	0.447451	4.67538e-08	1.49501e-07	up
TAF9	10.6971	14.5504	0.443835	4.82301e-08	1.53855e-07	up
MRPS6	6.45853	4.75153	-0.442814	4.85757e-08	1.5459e-07	down
ZGPAT	4.44851	3.20467	-0.473146	4.89117e-08	1.55292e-07	down
METTL5	5.86454	7.69034	0.391029	5.31342e-08	1.683e-07	up
SCAF1	12.1851	15.1794	0.316995	5.44143e-08	1.71949e-07	up
DZIP3	0.965696	1.36541	0.499688	5.61077e-08	1.76884e-07	up
REXO4	7.47083	9.90089	0.406289	6.0145e-08	1.89168e-07	up
RRP1	5.04947	7.07299	0.486187	6.03535e-08	1.8938e-07	up
TSEN2	0.77285	1.06093	0.457074	6.60994e-08	2.06927e-07	up
MRM1	3.03886	4.50749	0.568795	6.66672e-08	2.08219e-07	up
TRMT61A	4.69973	6.7476	0.521797	7.59155e-08	2.36553e-07	up
DDX59	2.6868	3.75888	0.484417	7.64314e-08	2.3761e-07	up
YRDC	8.99135	7.0722	-0.346379	7.82753e-08	2.4278e-07	down
RRP12	2.34424	3.54788	0.597836	7.96227e-08	2.4639e-07	up
EIF4H	57.6679	46.3511	-0.315164	8.47983e-08	2.61803e-07	down
XPO1	6.33768	8.14025	0.36112	8.87608e-08	2.73408e-07	up
CARHSP1	23.8186	18.7379	-0.34613	9.4987e-08	2.90587e-07	down
SRBD1	2.54712	2.09432	-0.282389	9.49812e-08	2.90587e-07	down
DDX20	1.30219	1.58939	0.287531	9.46116e-08	2.90587e-07	up
SNRPA1	3.89855	5.66775	0.539837	9.89405e-08	3.01993e-07	up
RBM27	2.6725	2.26561	-0.238289	9.99091e-08	3.04258e-07	down
TSNAX	4.01173	5.26027	0.390915	1.10958e-07	3.37142e-07	up
CEBPZ	10.3378	8.60414	-0.264827	1.12834e-07	3.42067e-07	down
TRA2B	6.23515	5.40341	-0.206553	1.13211e-07	3.42439e-07	down
ALYREF	16.3314	24.6984	0.596774	1.13598e-07	3.42835e-07	up
CCDC86	6.45723	8.93056	0.467836	1.24838e-07	3.75915e-07	up
IFIT1	27.6796	10.3133	-1.42432	1.43232e-07	4.30336e-07	down
RPS19	124.818	168.138	0.429819	1.45354e-07	4.35738e-07	up
PRPF6	31.8937	39.5957	0.312071	1.46251e-07	4.37449e-07	up
HNRNPH2	36.7163	31.5821	-0.217313	1.47907e-07	4.41421e-07	down
RBM42	28.2119	35.9849	0.351087	1.49883e-07	4.46325e-07	up
DKC1	6.55162	8.95392	0.450667	1.51064e-07	4.48848e-07	up
GSPT1	11.9579	9.78859	-0.288786	1.63618e-07	4.85075e-07	down
NOL8	1.73006	2.12644	0.297617	1.68565e-07	4.98639e-07	up
EIF4ENIF1	2.139	2.63792	0.302464	1.94404e-07	5.73813e-07	up
SMAD2	0.951048	1.15827	0.284383	1.96679e-07	5.79255e-07	up
RNASE3	0.0485315	0.0169771	-1.51533	1.9722e-07	5.79578e-07	down
EIF3J	18.0593	15.1816	-0.250421	2.00268e-07	5.87248e-07	down
CNOT10	3.49363	4.38047	0.326357	2.02982e-07	5.9391e-07	up
GCFC2	3.89031	3.20573	-0.279232	2.05e-07	5.98512e-07	down
MRPL20	27.9968	22.5187	-0.314137	2.06996e-07	6.03027e-07	down
ZNF346	1.24828	1.6502	0.402706	2.15306e-07	6.2588e-07	up
RBM8A	11.4435	14.3508	0.326605	2.18244e-07	6.33048e-07	up
DDX28	7.21842	5.69608	-0.341713	2.20466e-07	6.38117e-07	down
CWC25	4.50772	3.78818	-0.250893	2.23339e-07	6.45042e-07	down
TRDMT1	0.177667	0.137915	-0.365393	2.27664e-07	6.56122e-07	down
IPO13	4.81865	6.25902	0.37731	2.39337e-07	6.88286e-07	up
TYW5	0.629239	0.532315	-0.241328	2.44465e-07	7.01531e-07	down
MRPL40	30.0431	23.7264	-0.340544	2.54651e-07	7.29202e-07	down
HEXIM1	12.2731	9.42616	-0.380754	2.58113e-07	7.37544e-07	down
RPS18	385.769	506.817	0.393727	2.59933e-07	7.41169e-07	up
RPS16	186.367	226.822	0.283419	2.66968e-07	7.59613e-07	up
RPLP1	249.784	307.465	0.299744	2.67683e-07	7.60037e-07	up
SMG1	2.43166	1.74357	-0.479903	2.69247e-07	7.62867e-07	down
XPO7	5.24909	4.48237	-0.227804	2.87539e-07	8.1298e-07	down
TRMT2A	7.28843	9.37886	0.363804	2.89394e-07	8.16506e-07	up
DQX1	0.0118217	0.734614	5.95747	2.97633e-07	8.37991e-07	up
MTFMT	3.01344	2.57478	-0.226964	3.04881e-07	8.56602e-07	down
NOP2	4.77275	6.45027	0.43454	3.16026e-07	8.86059e-07	up
BZW2	5.15968	7.6175	0.562035	3.25442e-07	9.10561e-07	up
EIF1AX	15.2585	11.5234	-0.405045	3.3832e-07	9.44624e-07	down
POP4	3.41694	4.44886	0.380731	3.51762e-07	9.80116e-07	up
DHX35	1.58734	1.96708	0.309444	3.528e-07	9.80975e-07	up
FBL	29.4747	42.085	0.51383	3.56051e-07	9.87968e-07	up
DDX51	2.16967	2.83303	0.384869	3.91422e-07	1.08165e-06	up
PRPF40B	0.302685	0.418178	0.466301	3.9116e-07	1.08165e-06	up
RPS13	131.616	118.486	-0.151614	4.11798e-07	1.13562e-06	down
NUDT16	11.5844	9.07219	-0.352658	4.25687e-07	1.17151e-06	down
EXOSC5	10.9418	15.2945	0.483172	4.74797e-07	1.30399e-06	up
HDLBP	54.5683	43.7714	-0.318076	4.87979e-07	1.33746e-06	down
EIF2S1	9.30692	7.57001	-0.298008	5.19302e-07	1.42041e-06	down
GTF3A	38.7358	31.9415	-0.278236	5.48061e-07	1.49603e-06	down
RPS27	397.525	524.709	0.400474	5.57632e-07	1.51907e-06	up
DDX27	6.05445	7.49282	0.307514	5.86271e-07	1.59385e-06	up
MIF4GD	5.90138	8.30533	0.492985	6.07255e-07	1.64424e-06	up
RRS1	9.51783	15.7753	0.728962	6.0725e-07	1.64424e-06	up
RC3H2	2.82784	2.36429	-0.258293	6.09047e-07	1.64577e-06	down
PDE12	3.68597	2.98005	-0.306708	6.14921e-07	1.65831e-06	down
PARK7	95.1364	78.2838	-0.281283	6.25479e-07	1.6834e-06	down
DIS3L	4.79231	3.86308	-0.310969	7.18343e-07	1.92947e-06	down
PUM1	8.71091	7.2273	-0.269366	7.25179e-07	1.94394e-06	down
RPL17	6.48929	9.0347	0.477416	7.29793e-07	1.95241e-06	up
ZFP36L2	49.671	32.7242	-0.602045	7.36527e-07	1.96651e-06	down
RSL24D1	19.2174	16.1989	-0.246519	7.48206e-07	1.99373e-06	down
SUPT5H	10.8933	13.1039	0.266552	7.62502e-07	2.0278e-06	up
EIF2AK3	3.06159	2.43652	-0.329462	7.87147e-07	2.08509e-06	down
WDR5	8.73027	11.7524	0.428858	7.87132e-07	2.08509e-06	up
RBPMS	6.83411	5.29323	-0.368605	8.30498e-07	2.19559e-06	down
NSUN2	11.7431	10.1045	-0.216818	9.92712e-07	2.61928e-06	down
RBM15	2.30479	1.90817	-0.27245	1.00808e-06	2.6546e-06	down
DIS3L2	1.42543	1.73518	0.283687	1.06289e-06	2.79347e-06	up
HNRNPF	72.7436	57.5847	-0.337135	1.06848e-06	2.80268e-06	down
SKIV2L	8.4822	10.9005	0.361885	1.09004e-06	2.85364e-06	up
ANGEL2	2.06195	2.6998	0.388841	1.10359e-06	2.87853e-06	up
PPIH	5.82613	8.11433	0.477935	1.10383e-06	2.87853e-06	up
INTS1	8.93712	11.8528	0.40735	1.10712e-06	2.88151e-06	up
N4BP1	3.60004	3.00221	-0.261989	1.12798e-06	2.93013e-06	down
ATXN2	1.72255	2.05557	0.254996	1.13476e-06	2.94206e-06	up
OAS1	16.8188	8.47505	-0.988783	1.16381e-06	3.01154e-06	down
ADAT2	0.396369	0.611658	0.625882	1.19317e-06	3.08159e-06	up
TARS	15.6665	12.4396	-0.332748	1.20774e-06	3.11323e-06	down
TOP1	18.7631	15.0777	-0.315481	1.28086e-06	3.2954e-06	down
PABPC1	114.271	181.907	0.67075	1.30178e-06	3.34281e-06	up
RPS10	51.4789	70.8248	0.460271	1.30684e-06	3.34939e-06	up
RPLP2	215.559	264.008	0.292494	1.33547e-06	3.41625e-06	up
NPM3	7.70522	13.2682	0.784063	1.4098e-06	3.59954e-06	up
RBM43	1.84183	1.3961	-0.399744	1.50785e-06	3.84258e-06	down
LRRFIP2	5.52337	4.592	-0.266428	1.53639e-06	3.9079e-06	down
CCAR1	4.73838	6.00487	0.341738	1.56019e-06	3.96093e-06	up
ZNF579	1.74197	2.94838	0.759199	1.57963e-06	4.00271e-06	up
KIN	2.19093	1.86194	-0.234737	1.61839e-06	4.09322e-06	down
ZC3H12A	7.11942	4.48888	-0.665404	1.80741e-06	4.56269e-06	down
DHX16	8.2184	10.3649	0.334781	1.83476e-06	4.62306e-06	up
SSU72	16.2128	13.5931	-0.254259	1.85158e-06	4.6567e-06	down
MRPS18C	2.77296	2.25444	-0.298658	1.88588e-06	4.72527e-06	down
SAFB2	5.66157	6.75828	0.255453	1.88581e-06	4.72527e-06	up
TOP3B	0.0309233	0.056689	0.874374	1.91276e-06	4.78367e-06	up
CSTF2T	6.79242	5.72848	-0.245775	1.94437e-06	4.8537e-06	down
SRSF7	16.6769	14.1148	-0.240643	1.97383e-06	4.91809e-06	down
RNGTT	3.03191	2.53123	-0.260392	2.00439e-06	4.98499e-06	down
AGO4	2.32529	1.87092	-0.313663	2.09125e-06	5.19141e-06	down
SMG6	0.972069	0.715083	-0.442948	2.24089e-06	5.55261e-06	down
C1QBP	31.1454	25.3452	-0.297307	2.27573e-06	5.62854e-06	down
EIF3D	27.6191	34.0357	0.301382	2.28146e-06	5.63235e-06	up
PRPF18	4.79688	4.18478	-0.196943	2.33223e-06	5.74713e-06	down
NCBP2	6.51993	8.0448	0.3032	2.33932e-06	5.75403e-06	up
ANKRD17	5.35009	4.31525	-0.310121	2.36799e-06	5.8139e-06	down
POLR2E	39.6474	32.528	-0.285545	2.5133e-06	6.15942e-06	down
RBM6	4.32998	5.65066	0.384059	2.70354e-06	6.61358e-06	up
CD3EAP	0.726176	1.04572	0.526107	2.91204e-06	7.11066e-06	up
SRSF3	21.6428	18.5908	-0.219297	2.94792e-06	7.18522e-06	down
PUM2	14.9214	12.4474	-0.261541	3.29351e-06	8.01302e-06	down
TUFM	144.502	117.954	-0.292873	3.31485e-06	8.05036e-06	down
ERN1	4.84721	3.6189	-0.421601	3.34327e-06	8.10472e-06	down
CNOT11	11.5538	15.4905	0.423014	3.42331e-06	8.2838e-06	up
MRPS12	13.4134	19.2172	0.518723	3.52671e-06	8.51866e-06	up
RPUSD4	5.24912	4.35533	-0.269292	3.5587e-06	8.58049e-06	down
MTG1	1.30283	1.94628	0.579069	3.6437e-06	8.76969e-06	up
TRMT10B	1.29155	1.61775	0.324883	3.66423e-06	8.80334e-06	up
RIOK1	3.17709	4.19376	0.40054	3.74249e-06	8.97529e-06	up
MRPL35	9.57044	8.52516	-0.166858	3.79846e-06	9.09328e-06	down
THOC3	1.60361	2.17927	0.442517	3.8209e-06	9.13073e-06	up
MSI2	0.906208	1.31071	0.532431	3.83071e-06	9.13791e-06	up
TARSL2	1.65496	1.44742	-0.193318	4.14996e-06	9.88191e-06	down
NSUN3	1.05458	0.915517	-0.204003	4.19301e-06	9.96674e-06	down
RPP40	2.45608	3.67207	0.580235	4.33889e-06	1.02953e-05	up
SARS	35.2425	30.6354	-0.202116	4.3876e-06	1.03925e-05	down
TRNAU1AP	1.81025	2.53721	0.487056	4.69701e-06	1.11022e-05	up
SRRM3	0.0541791	0.592054	3.44992	4.70377e-06	1.11022e-05	up
SIDT2	5.97378	4.81728	-0.310424	4.8514e-06	1.14306e-05	down
ZMAT5	3.58787	4.75391	0.405986	5.17429e-06	1.217e-05	up
LAS1L	5.85728	7.40574	0.338412	5.31146e-06	1.24708e-05	up
TRMT10C	12.5063	10.7373	-0.220028	5.46926e-06	1.28189e-05	down
SLC4A1AP	3.54204	4.02033	0.18273	5.62991e-06	1.31724e-05	up
ETF1	19.8526	16.0764	-0.304383	5.69646e-06	1.3294e-05	down
APOBEC2	0.0492398	0.146589	1.57388	5.70168e-06	1.3294e-05	up
CACTIN	2.14966	2.65651	0.305425	5.9334e-06	1.38103e-05	up
SMNDC1	3.47806	3.03703	-0.195622	6.17933e-06	1.43579e-05	down
AKAP1	21.3592	17.1563	-0.31612	6.51085e-06	1.5102e-05	down
DDX6	6.83729	5.76954	-0.244969	6.83948e-06	1.58369e-05	down
SRP54	15.0362	12.4562	-0.271579	7.28752e-06	1.68453e-05	down
FRG1	10.6765	9.21367	-0.21259	7.35128e-06	1.69635e-05	down
SART1	12.6754	15.1584	0.258096	7.4135e-06	1.70777e-05	up
LUC7L2	3.29508	3.84679	0.223343	7.80775e-06	1.79551e-05	up
NOL10	5.54356	6.47881	0.224917	7.94263e-06	1.82341e-05	up
BAZ2A	3.46721	4.60369	0.409016	8.38982e-06	1.92279e-05	up
PA2G4	22.1125	26.4734	0.259681	8.62546e-06	1.97342e-05	up
GTPBP1	4.92229	4.16949	-0.239458	8.83222e-06	2.01729e-05	down
GARS	16.3954	22.2039	0.437523	9.34995e-06	2.13192e-05	up
DDX21	14.7275	9.74767	-0.59538	9.40569e-06	2.14099e-05	down
EIF2B2	3.03339	3.67282	0.275957	9.485e-06	2.15539e-05	up
TNRC6A	3.46816	2.84056	-0.287997	9.73212e-06	2.20781e-05	down
SYNCRIP	11.9257	10.2302	-0.221233	9.84258e-06	2.2291e-05	down
ZC3H15	17.0243	14.9336	-0.189029	1.00105e-05	2.26331e-05	down
FASTKD5	6.34078	5.413	-0.228231	1.00979e-05	2.27925e-05	down
MRPL41	71.9098	56.4188	-0.350013	1.0178e-05	2.29346e-05	down
RBM15B	5.37839	6.39922	0.250721	1.03588e-05	2.3303e-05	up
TFB1M	3.84965	3.14214	-0.292979	1.12465e-05	2.52576e-05	down
SON	10.5352	8.74967	-0.267911	1.15357e-05	2.58207e-05	down
PTCD3	5.14194	4.56193	-0.172669	1.15352e-05	2.58207e-05	down
EEF1E1	2.30484	3.42242	0.570352	1.15689e-05	2.5852e-05	up
EIF4G1	63.7614	50.5821	-0.334057	1.24016e-05	2.76666e-05	down
RSL1D1	17.6785	15.5182	-0.188033	1.24455e-05	2.77185e-05	down
IGF2BP2	0.802315	3.54045	2.14169	1.28394e-05	2.85484e-05	up
TRIM56	3.2187	4.08286	0.343104	1.28746e-05	2.85794e-05	up
BYSL	6.49079	8.52131	0.392682	1.31678e-05	2.9182e-05	up
UTP18	7.24772	8.97353	0.308148	1.35409e-05	2.99595e-05	up
SIDT1	0.197527	0.160824	-0.296567	1.36165e-05	3.00773e-05	down
THG1L	3.48329	2.96441	-0.232706	1.41227e-05	3.11442e-05	down
STRBP	1.65727	2.12399	0.357964	1.41599e-05	3.1175e-05	up
NARS2	7.34671	6.15502	-0.255333	1.49765e-05	3.2919e-05	down
PUSL1	2.69774	4.24938	0.6555	1.52295e-05	3.34203e-05	up
TRMT112	52.9219	64.5761	0.287136	1.54436e-05	3.38349e-05	up
DAZAP1	6.95163	8.15001	0.229451	1.54833e-05	3.38666e-05	up
RBMXL2	0.027577	0.0200809	-0.457642	1.58822e-05	3.46825e-05	down
LUC7L	2.16413	2.9274	0.435835	1.59226e-05	3.47143e-05	up
NXF1	6.77097	8.19571	0.275507	1.65986e-05	3.61295e-05	up
LCMT2	1.26649	1.07184	-0.240745	1.69156e-05	3.67599e-05	down
FXR2	7.69198	6.53572	-0.23501	1.71151e-05	3.71335e-05	down
XPOT	6.43662	9.07168	0.495066	1.73531e-05	3.75891e-05	up
DHX36	2.50223	2.20241	-0.184133	1.77386e-05	3.83622e-05	down
TIA1	3.66308	5.13011	0.485931	1.88028e-05	4.05984e-05	up
INTS12	3.91817	3.38041	-0.212983	1.93263e-05	4.16618e-05	down
PIWIL2	0.3555	0.283436	-0.326823	1.9465e-05	4.18934e-05	down
IFIT1B	0.0240967	0.017291	-0.478817	2.01915e-05	4.33876e-05	down
RARS	12.0884	14.0953	0.221593	2.03071e-05	4.35661e-05	up
EEF1A2	3.29823	50.5606	3.93825	2.0591e-05	4.41048e-05	up
PTGES3	59.4187	74.959	0.335184	2.06571e-05	4.41759e-05	up
TEX13A	0.00108571	0.000688276	-0.657577	2.11508e-05	4.51598e-05	down
U2AF2	20.0284	23.7009	0.242896	2.15048e-05	4.58427e-05	up
EIF2B4	4.988	6.16743	0.306209	2.22321e-05	4.73182e-05	up
BRIX1	3.00197	3.88633	0.372496	2.25409e-05	4.78995e-05	up
TNRC6B	1.34477	1.15516	-0.219261	2.34063e-05	4.96597e-05	down
ELAVL3	0.0038495	0.0110498	1.52127	2.38893e-05	5.06047e-05	up
RPL22L1	7.44034	16.2749	1.12921	2.44004e-05	5.1606e-05	up
RPS7	54.214	67.2456	0.310776	2.58477e-05	5.44953e-05	up
NOL3	4.04331	6.92137	0.775519	2.5836e-05	5.44953e-05	up
KHNYN	2.59873	3.67389	0.499499	2.63314e-05	5.54279e-05	up
RRBP1	110.332	87.6342	-0.332286	2.67402e-05	5.62004e-05	down
EIF4A3	9.02862	10.9383	0.276815	2.74946e-05	5.76956e-05	up
THOC1	1.48788	1.92164	0.369078	2.79422e-05	5.85435e-05	up
RPL19	321.028	364.765	0.184268	2.82773e-05	5.91533e-05	up
RPL15	78.9168	70.7422	-0.157762	2.854e-05	5.96099e-05	down
POLRMT	10.7489	13.4289	0.321142	2.96583e-05	6.18496e-05	up
DARS	14.5878	12.6213	-0.208907	3.07154e-05	6.39546e-05	down
RBM18	3.626	3.33953	-0.118733	3.14709e-05	6.54263e-05	down
ZCCHC17	6.64311	8.18987	0.301981	3.27661e-05	6.80136e-05	up
RPL21	69.0788	57.9909	-0.252417	3.2984e-05	6.83603e-05	down
INTS5	8.52879	7.4087	-0.203122	3.31184e-05	6.85331e-05	down
TSR1	4.13705	3.56458	-0.21487	3.41133e-05	7.04832e-05	down
ENDOU	0.0410856	0.0297552	-0.465487	3.47737e-05	7.15343e-05	down
APEX1	46.783	56.8642	0.281536	3.47818e-05	7.15343e-05	up
THOC6	8.245	10.4906	0.347502	3.47589e-05	7.15343e-05	up
ZNF638	5.75986	5.02347	-0.197348	3.48497e-05	7.15644e-05	down
UTP23	1.8256	2.38867	0.387838	3.49434e-05	7.16473e-05	up
MRPS28	13.8847	11.9114	-0.221153	3.51343e-05	7.1929e-05	down
DALRD3	2.27652	2.9398	0.36889	3.61812e-05	7.39595e-05	up
CSDE1	70.7157	59.5392	-0.24819	3.66418e-05	7.47872e-05	down
PABPC3	0.0543666	0.112807	1.05306	3.6786e-05	7.49676e-05	up
ZCCHC7	2.54292	3.02989	0.25278	3.77586e-05	7.6833e-05	up
XPO6	6.19825	7.53095	0.28097	3.87804e-05	7.87929e-05	up
MRPL13	7.42544	10.7879	0.538872	3.89909e-05	7.91008e-05	up
ZC3H6	0.617596	0.501454	-0.300547	4.03067e-05	8.16469e-05	down
RAN	21.6049	27.3132	0.338238	4.12115e-05	8.33539e-05	up
PTCD2	0.742835	0.622583	-0.254776	4.17028e-05	8.42209e-05	down
EEFSEC	13.7423	11.4342	-0.26527	4.21103e-05	8.49161e-05	down
ZC3H10	0.757864	0.950728	0.327094	4.25191e-05	8.5612e-05	up
IGHMBP2	1.9844	3.18525	0.682703	4.32374e-05	8.69279e-05	up
SART3	3.66584	4.2405	0.210092	4.52254e-05	9.07888e-05	up
GEMIN4	2.50632	2.14872	-0.222097	4.58327e-05	9.18705e-05	down
YTHDC2	2.44335	2.05351	-0.250767	4.76817e-05	9.54345e-05	down
TIAL1	7.0235	6.32253	-0.15169	4.83093e-05	9.65466e-05	down
SLTM	6.97195	6.08916	-0.19532	4.93418e-05	9.84636e-05	down
DAZ3	9.69297e-05	6.00221e-05	-0.691446	5.1364e-05	0.000102347	down
HNRNPH1	11.7315	15.2833	0.381568	5.14628e-05	0.000102392	up
MRPS9	13.6218	12.0412	-0.177939	5.38011e-05	0.000106886	down
RPL35A	83.8604	95.895	0.193466	5.47321e-05	0.000108575	up
C12orf65	1.73166	2.11474	0.288323	5.49372e-05	0.000108821	up
METTL1	3.91804	5.29192	0.433658	5.74444e-05	0.00011362	up
PLRG1	8.06803	7.31503	-0.141352	5.80425e-05	0.000114634	down
SECISBP2	4.22744	3.71133	-0.187848	5.94205e-05	0.000117183	down
RUVBL2	16.3023	19.8838	0.286521	6.45683e-05	0.000126962	up
RPS20	195.627	252.518	0.368281	6.452e-05	0.000126962	up
DAZ4	9.69297e-05	9.36637e-05	-0.0494495	6.84553e-05	0.000134409	down
ASCC1	3.05157	2.52497	-0.273286	6.90734e-05	0.000135424	down
DDX53	0.000577341	0.177848	8.267	7.07259e-05	0.000138462	up
PAPOLA	9.68615	8.5917	-0.17298	7.16144e-05	0.000139997	down
RPF1	12.9543	11.4197	-0.181914	7.38595e-05	0.000144176	down
FTO	2.17765	1.84557	-0.238707	7.73559e-05	0.000150782	down
ZCCHC9	3.90567	5.0572	0.37277	7.77671e-05	0.000151364	up
GEMIN7	5.30547	7.18725	0.437959	8.12296e-05	0.000157875	up
DCP1A	2.50386	2.18048	-0.199508	9.25103e-05	0.000179539	down
FAM98C	2.55537	3.25826	0.350568	0.000100348	0.00019447	up
DDX58	5.36302	3.51004	-0.611558	0.000102145	0.000197667	down
RBM4	1.02243	1.26437	0.306413	0.000102612	0.000198285	up
LSM14B	6.40435	8.33146	0.379518	0.000106626	0.000205745	up
NUFIP2	6.85919	5.71722	-0.262724	0.00011157	0.000214976	down
RPS27L	10.5194	8.48057	-0.310814	0.000112704	0.00021685	down
RPL28	57.9359	73.7399	0.347988	0.000114819	0.000220603	up
URM1	9.29149	11.4088	0.296163	0.000116148	0.000222837	up
AQR	1.87419	1.68053	-0.157353	0.000118174	0.000226403	down
RBM23	3.31197	2.86336	-0.209981	0.000119094	0.00022784	down
RBMX2	4.42184	5.62782	0.347932	0.000120001	0.000229249	up
THUMPD2	1.11749	1.44978	0.375563	0.000128342	0.000244835	up
RPL7	125.377	163.39	0.382043	0.00012939	0.000246483	up
RPL36A	7.38388	12.1326	0.716433	0.000132953	0.000252912	up
ERI2	1.76474	1.55675	-0.180913	0.000135597	0.000257576	down
EXOSC1	4.18221	5.25357	0.329033	0.000136977	0.000259831	up
NAA38	17.7859	15.2708	-0.219964	0.000145391	0.000275015	down
HNRNPD	16.0122	14.4253	-0.150568	0.000145376	0.000275015	down
LSM7	12.759	16.7177	0.389859	0.000155041	0.000292855	up
IPO7	13.0391	11.3571	-0.199252	0.000156199	0.000294627	down
NONO	39.006	51.4322	0.398975	0.000157197	0.000296095	up
DENR	9.87146	11.5038	0.220776	0.000163267	0.000307098	up
RP9	2.18455	2.90902	0.413197	0.000170669	0.000320571	up
ERI3	13.1779	15.4783	0.232125	0.000177479	0.000332449	up
NOP58	13.0092	15.7124	0.272379	0.000177487	0.000332449	up
IFIH1	6.73708	4.38529	-0.61945	0.000180141	0.000336949	down
SETD1A	3.39793	3.97225	0.225303	0.000184579	0.000344769	up
PPIL3	3.46879	4.34207	0.323952	0.000188234	0.000351108	up
UTP20	1.21215	1.47701	0.285109	0.00018862	0.000351341	up
CTU1	1.13811	1.71512	0.591667	0.000190529	0.000354405	up
RTCB	27.7868	24.922	-0.156977	0.000201937	0.000375105	down
HNRNPUL2	6.36091	7.53809	0.244966	0.000202492	0.000375618	up
PSPC1	4.4302	5.36618	0.276522	0.000203489	0.000376945	up
HELZ	2.32617	2.06187	-0.174004	0.000208985	0.000386593	down
NOL11	6.54967	7.68781	0.23115	0.000214627	0.000396483	up
WDR12	1.98406	2.37775	0.261143	0.000218289	0.000402696	up
DDX31	1.44011	1.69406	0.234307	0.000232379	0.0004281	up
HNRNPM	27.1251	24.5159	-0.14591	0.000247253	0.000454878	down
NYNRIN	2.63794	2.0921	-0.334461	0.000250425	0.000460083	down
DUS1L	17.7186	22.7194	0.358661	0.000251	0.00046051	up
AFF2	0.00492271	0.102896	4.38559	0.000258649	0.000473895	up
SRSF12	0.129815	0.243708	0.908697	0.000268176	0.000490682	up
OAS2	15.3814	5.76743	-1.41519	0.000271684	0.000496424	down
URB2	1.13787	1.41587	0.315353	0.000273556	0.000499165	up
BRCA1	0.58079	0.893424	0.621328	0.000274165	0.000499598	up
RPL23A	89.0716	108.592	0.285877	0.000275697	0.000501708	up
ELAVL4	0.0199451	0.0159326	-0.324054	0.000282132	0.000512724	down
ZRANB2	5.7519	7.22194	0.328348	0.000282906	0.000513436	up
TXNL4A	6.73515	8.59383	0.35159	0.000283575	0.000513956	up
EIF4E2	9.32129	8.564	-0.122245	0.000284219	0.000514429	down
IMP4	15.8043	14.1401	-0.160527	0.000285577	0.00051619	down
DDX60	5.23174	2.8966	-0.852928	0.000291101	0.000525469	down
EIF3L	23.0709	19.569	-0.237504	0.000294541	0.000530965	down
DDX10	1.78769	2.10678	0.236938	0.000296632	0.000534017	up
EIF3A	27.3235	22.4399	-0.284077	0.000311028	0.000558437	down
RBM34	0.356901	0.480409	0.428738	0.000310637	0.000558437	up
POP5	8.11239	10.1402	0.321886	0.000311807	0.000559088	up
YTHDF3	11.9369	10.4452	-0.192586	0.000314771	0.00056365	down
EXOSC8	2.93771	3.61308	0.298537	0.000319278	0.00057096	up
RBM20	0.0421806	0.118309	1.48791	0.000320953	0.000573191	up
RARS2	10.1157	9.00296	-0.168122	0.000321536	0.00057347	down
SYMPK	7.08266	8.61013	0.281743	0.000327648	0.000583596	up
DHX30	7.58285	8.40161	0.147926	0.000329156	0.000585505	up
POLR2I	19.7534	17.6523	-0.16224	0.000333103	0.000591742	down
AAR2	13.0814	12.1844	-0.102478	0.000337781	0.00059926	down
MATR3	0.107108	0.148075	0.46727	0.000342168	0.000606242	up
POLR2H	9.27341	11.3898	0.296571	0.000365922	0.000647474	up
EIF1AD	4.96672	5.58086	0.168194	0.000390646	0.000690313	up
AKAP8	4.24304	4.87554	0.200465	0.000393381	0.000694232	up
HNRNPH3	11.1967	10.1932	-0.135472	0.000405494	0.000714669	down
PDCD7	3.23503	3.73581	0.20764	0.000410211	0.000721155	up
EXOSC4	15.4283	23.5978	0.613074	0.000410247	0.000721155	up
UTP15	1.58134	1.84537	0.222763	0.000416912	0.000731912	up
CCNT1	2.46426	2.22538	-0.147108	0.00042081	0.00073779	down
MSI1	0.249093	2.3855	3.25954	0.0004428	0.000775333	up
SWT1	0.972566	1.21243	0.318034	0.000443751	0.000775986	up
LIN28B	0.000275969	0.446366	10.6595	0.00044499	0.000777141	up
R3HDM2	6.59695	5.79962	-0.185842	0.000469169	0.000818303	down
FAU	200.082	183.556	-0.124373	0.000485789	0.000846193	down
METTL2A	2.72367	3.31444	0.283214	0.000492381	0.000856565	up
RNPS1	5.19796	6.10884	0.232951	0.000493506	0.000857411	up
THUMPD1	5.42851	4.84328	-0.164573	0.000508457	0.000882244	down
RPS9	142.561	129.435	-0.139354	0.000511753	0.000886819	down
RPLP0	232.273	270.551	0.220077	0.00052706	0.000912167	up
PABPN1L	0.0169821	0.00852344	-0.994507	0.000539355	0.000932244	down
MRPL55	24.1604	32.3285	0.420165	0.000559509	0.000965837	up
RBMS2	1.09728	1.09231	-0.0065527	0.000564496	0.000973194	down
AKAP17A	6.22413	7.93291	0.349978	0.000601824	0.00103622	up
C9orf129	0.0080191	0.00691672	-0.21335	0.000613777	0.00105409	down
HNRNPK	85.7995	74.8481	-0.197003	0.000613429	0.00105409	down
PPP1R10	18.9823	16.5317	-0.199412	0.000615563	0.00105581	down
RPP30	2.77438	3.41078	0.297936	0.000619765	0.00106166	up
LSM1	7.79637	6.98994	-0.157523	0.000624001	0.00106756	down
RPP25L	28.2733	24.0848	-0.23132	0.000625309	0.00106843	down
PABPC1L2B	0.00142878	0.000975364	-0.550773	0.00062898	0.00107334	down
PQBP1	23.3657	28.3758	0.280274	0.000657018	0.00111977	up
NOB1	13.8779	12.1454	-0.192369	0.000682791	0.00116222	down
TYW3	3.16927	2.86195	-0.147153	0.000720521	0.00122489	down
MRPL4	14.107	12.5511	-0.1686	0.000736793	0.00124941	down
CWF19L1	3.3209	3.90612	0.23416	0.000736805	0.00124941	up
PPWD1	2.79248	3.12535	0.162473	0.000775483	0.00131333	up
MARS2	3.05567	2.66491	-0.197406	0.000777312	0.00131477	down
TRMT12	3.06146	3.97037	0.375055	0.000782519	0.00132192	up
SSB	8.98835	10.4991	0.224143	0.000787691	0.00132734	up
MAGOHB	1.86263	2.38957	0.359409	0.000787707	0.00132734	up
LONP1	28.8844	26.0522	-0.148882	0.000801639	0.00134912	down
MRPL45	22.5116	20.8916	-0.107745	0.000810637	0.00136256	down
MTIF3	22.3901	20.065	-0.158182	0.000828781	0.00139132	down
ZMAT3	3.10888	2.53575	-0.293981	0.000855034	0.0014336	down
RBM5	3.49627	4.04379	0.209893	0.000856871	0.00143488	up
CRNKL1	5.09252	5.87506	0.206223	0.000889597	0.00148783	up
RNASE9	0.000798069	0.000429203	-0.894852	0.000918916	0.00153496	down
RRP8	2.93944	2.67334	-0.136898	0.000937814	0.00156458	down
RBM4B	1.962	2.33158	0.248984	0.000939864	0.00156605	up
KARS	25.1063	22.1289	-0.182119	0.000954126	0.00158785	down
GFM2	9.48813	8.39605	-0.176413	0.000962865	0.00159843	down
RPL10L	0.0131295	0.401577	4.9348	0.000961695	0.00159843	up
DHX40	3.28249	3.10942	-0.0781492	0.000973454	0.00161401	down
SNRNP27	7.6724	7.05936	-0.12014	0.000984108	0.00162966	down
MTHFSD	1.16737	1.44038	0.303187	0.000990408	0.00163808	up
GAPDH	485.59	637.77	0.393299	0.00101244	0.00167245	up
MEX3D	3.19393	4.32887	0.438659	0.00106919	0.00176404	up
FUBP1	4.9807	6.17934	0.311104	0.00107149	0.00176566	up
TSR2	27.8244	25.7787	-0.110173	0.00109931	0.00180929	down
SPEN	3.87455	3.43302	-0.174551	0.00116593	0.00191658	down
PDCD4	9.68138	8.96958	-0.110174	0.00123843	0.00203326	down
HNRNPDL	20.2112	17.9677	-0.169747	0.00124351	0.00203911	down
RBM17	6.13324	7.12264	0.215763	0.00125436	0.00205439	up
EXOSC2	2.96852	3.52977	0.249828	0.00129821	0.00212363	up
DHX33	2.61086	2.41102	-0.114884	0.00130374	0.00213008	down
ASH1L	2.13556	2.9164	0.449569	0.00134055	0.00218756	up
IPO5	9.87428	9.34903	-0.0788587	0.00134631	0.00219428	down
DBR1	2.32185	2.68241	0.208254	0.00135766	0.00221011	up
DCPS	15.0008	13.3013	-0.17347	0.00137246	0.00223149	down
MRRF	1.65213	1.97965	0.260914	0.00137515	0.00223317	up
LSM6	3.9151	3.42411	-0.193323	0.00138412	0.0022423	down
POLR2J3	0.148234	0.211596	0.513436	0.00138399	0.0022423	up
EEF2	480.535	417.372	-0.203307	0.00143663	0.00232456	down
RPL7L1	11.607	11.0213	-0.0747002	0.00145651	0.0023539	down
NUTF2	12.462	15.2425	0.290564	0.00164978	0.00266305	up
G3BP1	10.2668	9.4134	-0.125192	0.00166029	0.0026768	down
ATXN1	1.55778	1.43305	-0.120397	0.00170594	0.0027471	down
DNAJC17	2.99847	2.7023	-0.150038	0.00173866	0.00279644	down
PTRH1	0.0105894	0.018473	0.802792	0.00177637	0.00285367	up
CLK1	9.5877	8.37634	-0.194864	0.00178659	0.00286666	down
NOLC1	17.0505	14.3109	-0.252701	0.00180524	0.00289313	down
GNL2	6.5495	7.57825	0.210479	0.0018128	0.00290043	up
XRCC6	55.1375	63.9062	0.212922	0.00181412	0.00290043	up
MTRF1	1.84509	1.63307	-0.176105	0.0018508	0.00295556	down
PARP12	5.77895	6.82996	0.241071	0.00186268	0.002971	up
IPO11	1.60191	1.80857	0.175058	0.00187392	0.00298237	up
U2AF1L4	1.66041	2.33326	0.49081	0.00187425	0.00298237	up
RBM39	11.2492	13.3318	0.245048	0.00187799	0.00298478	up
LSM10	16.6171	14.8733	-0.159945	0.00191353	0.00303767	down
PRPF31	15.5819	18.4624	0.244715	0.00192936	0.00305918	up
NIP7	5.77942	4.80789	-0.265521	0.00204891	0.00324491	down
AIMP1	9.86665	11.6846	0.24398	0.00207867	0.00328817	up
ZC3H12B	0.197014	0.165001	-0.255827	0.00215528	0.00340535	down
CWC15	16.825	15.4423	-0.123713	0.00216589	0.00341809	down
L1TD1	0.0376696	0.0237464	-0.665689	0.00219068	0.0034491	down
TBRG4	9.09138	10.4314	0.198362	0.00218835	0.0034491	up
PAIP2	16.6777	15.1587	-0.137775	0.00219716	0.00345525	down
PTRH2	4.03754	5.30432	0.393691	0.00220208	0.00345893	up
ENOX1	0.0985895	0.298648	1.59894	0.00232439	0.00364679	up
RRNAD1	9.07002	10.976	0.275173	0.00233196	0.00365441	up
RTF1	7.23136	6.63962	-0.123167	0.00234135	0.00366484	down
EIF3H	19.4985	24.7643	0.344896	0.00235562	0.00368289	up
TYW1	4.30427	3.98475	-0.111282	0.00236057	0.00368632	down
IFIT2	12.6318	6.37665	-0.986194	0.00241432	0.0037659	down
PHF5A	12.6962	14.2473	0.166292	0.00244366	0.00380723	up
CPSF7	7.88089	9.38749	0.252382	0.00247888	0.00385764	up
PARS2	1.98321	2.4323	0.294486	0.00249392	0.00387655	up
RBM44	0.0318994	0.0475272	0.575227	0.00263419	0.00408985	up
EBNA1BP2	11.9973	14.3978	0.263135	0.00274823	0.00426198	up
GEMIN2	1.33883	1.63743	0.290457	0.00275352	0.00426526	up
STRAP	35.6711	32.8261	-0.119913	0.00280276	0.00433652	down
GNL1	5.09547	6.14071	0.269188	0.00281546	0.00435116	up
MPHOSPH6	2.88011	3.55841	0.30511	0.00286112	0.00441665	up
HNRNPA1L2	0.59484	0.540721	-0.137616	0.0028931	0.00446088	down
RNMT	2.65803	3.05329	0.200004	0.00290725	0.00447756	up
EIF3G	29.711	33.4432	0.170716	0.00294098	0.00452433	up
PCF11	2.59465	2.33676	-0.151031	0.00296592	0.00455747	down
MRPL2	22.5256	21.1113	-0.0935479	0.00302571	0.00464403	down
PTRHD1	7.64757	7.02428	-0.122651	0.00305036	0.00467652	down
DDX46	3.43659	3.89404	0.18029	0.00306849	0.00469896	up
MRPS5	9.39692	8.76667	-0.100159	0.0031303	0.0047827	down
PES1	13.2048	15.5112	0.232246	0.00313017	0.0047827	up
EEF1D	10.191	13.1453	0.367252	0.00321239	0.00490254	up
GPATCH8	2.00646	2.44408	0.28464	0.00323148	0.00492607	up
NGDN	4.21192	4.74469	0.171835	0.00325721	0.00495968	up
TEP1	1.4869	1.36664	-0.121673	0.0032893	0.00500287	down
RPL13	116.149	103.783	-0.162409	0.00329926	0.00500667	down
PABPC4	17.4035	16.3366	-0.0912772	0.00329614	0.00500667	down
FAM120C	0.953914	0.876102	-0.122759	0.00331436	0.0050239	down
GUF1	5.24357	4.93576	-0.0872783	0.00344296	0.00521297	down
EIF2B3	6.9216	6.23138	-0.151554	0.00344974	0.00521734	down
EIF1	163.094	148.555	-0.13471	0.00346479	0.0052342	down
ENDOV	1.72752	1.63808	-0.0766943	0.00347	0.00523619	down
HNRNPR	6.90386	7.92962	0.199848	0.00353217	0.00532402	up
PIH1D3	0.00317771	0.00304568	-0.061224	0.00354211	0.00533302	down
EIF3K	43.1332	51.2997	0.250153	0.00359958	0.00541348	up
EIF3CL	0.035874	0.0563869	0.652421	0.00373427	0.00560976	up
RNASE6	6.55949	5.51725	-0.249633	0.00374701	0.00562261	down
CARS	4.30132	3.91172	-0.136979	0.00395764	0.00593204	down
ACIN1	7.29591	8.38196	0.2002	0.00399605	0.00598294	up
YBX3	3.7538	3.54987	-0.0805875	0.00401204	0.00599351	down
DCP2	1.80966	2.14501	0.245265	0.00401166	0.00599351	up
SUPT6H	10.6109	9.90234	-0.099708	0.00414638	0.00618733	down
ERI1	1.2329	1.21505	-0.0210391	0.00442781	0.00659994	down
KPNB1	14.8989	17.8323	0.259287	0.00451477	0.00672211	up
TDRD3	1.86064	1.72356	-0.1104	0.00469162	0.00697768	down
ZC3H7B	9.6807	8.42494	-0.200446	0.0047101	0.00698723	down
PINX1	1.14548	1.04155	-0.137218	0.00471799	0.00698723	down
R3HCC1L	2.22275	2.5851	0.217876	0.00471885	0.00698723	up
FASTKD3	2.51565	2.93177	0.220843	0.00471875	0.00698723	up
CCAR2	5.89846	5.67236	-0.0563901	0.00488443	0.00722443	down
RPS15A	43.3208	39.6222	-0.12875	0.00507216	0.00749385	down
PUS7L	0.661543	0.776021	0.23026	0.00513629	0.00758026	up
SRSF1	30.342	28.4213	-0.0943425	0.00522867	0.00770813	down
MRPL12	41.8486	39.6371	-0.0783268	0.00532041	0.00783477	down
RPL29	223.714	212.959	-0.0710837	0.00546446	0.00803808	down
TRIM21	10.369	8.65438	-0.260774	0.00565316	0.00830656	down
SREK1	1.5788	1.86756	0.242333	0.00575992	0.00845417	up
MRTO4	8.947	10.5597	0.239088	0.00577147	0.00846188	up
OASL	19.3213	6.98021	-1.46885	0.00595901	0.00872731	down
DRG1	18.771	20.8249	0.149805	0.00599072	0.0087642	up
HNRNPU	27.0335	30.8155	0.188905	0.00604703	0.00883695	up
MVP	19.821	27.1427	0.453534	0.00616272	0.00899623	up
RNF113B	0.0077219	0.00617918	-0.321539	0.0065538	0.00955674	down
TDRD12	0.00818939	0.018923	1.20831	0.00664137	0.00967393	up
RPL39L	1.98969	5.66488	1.5095	0.00667663	0.00971474	up
NOL6	5.2505	6.01363	0.19578	0.00671369	0.0097581	up
RNF17	0.00194355	0.096479	5.63345	0.00703604	0.0102156	up
PNO1	5.34865	5.88151	0.137013	0.00724134	0.0105023	up
APOBEC3G	1.08137	1.01659	-0.0891192	0.00731994	0.0105934	down
TRMT44	1.0203	0.961268	-0.0859848	0.00731768	0.0105934	down
KAT8	5.95089	5.44413	-0.128402	0.00738922	0.0106822	down
RBFOX2	3.839	4.67088	0.282966	0.00743014	0.0107298	up
XAB2	9.71828	11.1238	0.194872	0.00749813	0.0108163	up
RBM14	7.18338	7.8716	0.131993	0.00802156	0.011559	up
MRPL10	11.4377	12.9838	0.182912	0.00810994	0.0116738	up
MRPL33	13.5458	16.1236	0.251327	0.00812491	0.0116828	up
MRPL17	11.7727	14.0557	0.255715	0.00818424	0.0117555	up
RBM22	8.12047	8.94603	0.139684	0.00819884	0.0117639	up
RPS2	179.449	205.455	0.195245	0.00830996	0.0119106	up
RPL37	54.324	64.8138	0.25471	0.00882435	0.0126344	up
TGS1	2.5644	3.13704	0.290782	0.00897414	0.0128352	up
IPO4	0.807752	1.13366	0.489008	0.00906946	0.0129578	up
RPS29	22.005	20.5923	-0.0957324	0.00964037	0.0137588	down
MRPL38	1.69917	2.00006	0.235211	0.00981356	0.0139911	up
WDR43	7.47281	6.50577	-0.199929	0.010115	0.0144056	down
MRPS18B	53.0846	52.6991	-0.0105166	0.0101471	0.0144359	down
SRP14	80.7902	91.483	0.179324	0.0103772	0.0147477	up
CAPRIN1	12.2695	14.2526	0.216154	0.0105914	0.0150362	up
TRA2A	9.53888	9.1419	-0.0613255	0.0106101	0.0150469	down
STAU2	2.74575	3.36337	0.292706	0.0106288	0.0150574	up
MAEL	0.074764	1.13946	3.92986	0.0111052	0.0157158	up
THUMPD3	4.41287	4.83069	0.130511	0.0111847	0.0158117	up
PAPOLG	0.865869	0.819265	-0.0798186	0.0113722	0.0160599	down
TRMT13	1.32663	1.58451	0.256269	0.0114415	0.0161407	up
ADARB1	1.07979	1.00442	-0.104396	0.0115415	0.0162647	down
DHX8	3.22652	3.60993	0.161992	0.0116245	0.0163645	up
PSMA6	2.61824	2.97882	0.186141	0.0122912	0.0172849	up
XRN2	17.9825	16.2564	-0.145583	0.0123548	0.0173561	down
SUPV3L1	6.7426	6.37631	-0.0805838	0.012441	0.017459	down
EIF2AK1	31.9274	30.8834	-0.0479646	0.0127418	0.0178625	down
NR0B1	0.00282795	0.339196	6.90622	0.0128901	0.0180516	up
MEX3B	0.210899	0.31625	0.584514	0.0131857	0.0184463	up
FAM98A	6.39908	6.04893	-0.0811835	0.0132169	0.0184707	down
ZC3HC1	5.19861	5.85798	0.172279	0.0134462	0.0187716	up
ELAVL1	6.96483	7.67189	0.139493	0.0139152	0.0194061	up
RPS19BP1	12.6533	15.4028	0.283681	0.0144482	0.0201286	up
MTPAP	2.01215	1.92534	-0.0636304	0.0147444	0.0205199	down
REXO1	4.71884	4.39991	-0.100957	0.014797	0.0205718	down
IFIT3	24.024	11.6131	-1.04873	0.0151274	0.0210094	down
MRPS14	8.90665	10.214	0.197592	0.0151522	0.0210222	up
C11orf68	14.1729	16.094	0.183393	0.0152803	0.0211779	up
DDX1	20.8348	20.163	-0.0472838	0.0154872	0.0214426	down
RRP7A	8.5557	10.2883	0.266047	0.01586	0.0219361	up
SRPK2	2.61132	3.08485	0.240419	0.015967	0.0220615	up
PPP1R8	8.69802	8.13435	-0.0966613	0.016512	0.0227909	down
SMAD3	4.17886	5.29487	0.341488	0.0165408	0.0228073	up
RPL23	66.9632	76.3771	0.189771	0.0166089	0.0228776	up
HNRNPUL1	19.5639	22.5128	0.202553	0.0169591	0.0233361	up
RNF113A	8.14905	10.0314	0.299819	0.0174201	0.023946	up
NUP153	6.70248	6.22131	-0.107475	0.0175079	0.024042	down
RPL41	138.901	130.044	-0.0950495	0.0183132	0.0251222	down
GAR1	4.70356	5.43813	0.20936	0.0184319	0.0252592	up
CNOT1	7.11381	6.4747	-0.135809	0.0185238	0.0253592	down
KHDC1	0.0202068	0.0682976	1.75699	0.0188189	0.0257371	up
MEX3C	2.14056	2.02887	-0.0773126	0.0189562	0.0258985	down
POLDIP3	12.1571	13.9818	0.201749	0.0190189	0.0259577	up
DDX5	51.5966	46.9356	-0.136593	0.0193307	0.0263564	down
TRMT2B	2.23829	2.73018	0.286597	0.0200782	0.0273478	up
PRPF4B	4.27577	5.05299	0.240952	0.0202432	0.0275447	up
RNASEL	0.890418	0.841073	-0.0822522	0.0205068	0.0278752	down
MOV10	10.3797	11.7436	0.178107	0.021223	0.0288194	up
RPF2	7.39698	6.94402	-0.0911639	0.0212925	0.0288847	down
CARS2	3.76012	3.58857	-0.0673667	0.0213618	0.0289495	down
PRPF4	6.16379	5.84482	-0.0766584	0.0214308	0.0290137	down
APOBEC3F	1.49507	1.31126	-0.18925	0.0219222	0.029649	down
TRMT1L	5.16341	4.80881	-0.102644	0.0221009	0.0298607	down
XPO4	1.393	1.37692	-0.0167487	0.0225656	0.0303667	down
TEFM	1.23649	1.38147	0.159949	0.0225659	0.0303667	up
CALR	460.595	555.22	0.269559	0.0225439	0.0303667	up
URB1	1.71821	2.07188	0.270037	0.0225327	0.0303667	up
KHDRBS1	24.9024	23.9831	-0.0542662	0.0229309	0.0308271	down
EIF5A2	0.521646	1.19903	1.20072	0.0229712	0.0308503	up
PRPF38B	4.82752	4.5834	-0.0748631	0.0233448	0.0313208	down
EIF4G3	4.06892	4.86953	0.259139	0.0238369	0.031949	up
PTBP1	25.3827	27.6643	0.124181	0.0238687	0.0319598	up
NUFIP1	1.72476	1.60016	-0.108175	0.0258509	0.0345794	down
EIF3E	28.4462	37.1912	0.386728	0.0262625	0.035095	up
PTBP2	0.532955	0.670973	0.332242	0.0272592	0.0363907	up
CSTF1	5.45351	5.21682	-0.0640145	0.0285001	0.0380095	down
MRPL50	6.29461	6.07309	-0.0516849	0.029495	0.0392975	down
MRPL49	18.6172	17.2638	-0.10889	0.0297691	0.0395841	down
CNOT2	2.52182	2.49776	-0.0138307	0.0297685	0.0395841	down
SRSF9	13.3248	12.7134	-0.0677596	0.0308013	0.0408767	down
SNRPB2	12.2586	13.6029	0.150114	0.0308021	0.0408767	up
TLR7	0.244894	0.232068	-0.0776102	0.031076	0.0411994	down
GLE1	8.37709	7.98751	-0.068703	0.0311856	0.041304	down
CSTF3	4.2776	4.68666	0.131759	0.0313781	0.041518	up
NANOS3	0.0436575	0.104449	1.2585	0.0319487	0.0422314	up
CLK4	1.53877	1.4387	-0.0970053	0.0323068	0.0426627	down
ZNHIT6	1.43723	1.39167	-0.0464757	0.0324041	0.0427492	down
CLP1	3.56321	3.36277	-0.0835263	0.0328583	0.0432634	down
RPL6	95.3864	103.353	0.115723	0.0328559	0.0432634	up
ZCCHC8	1.99082	1.9221	-0.050674	0.0333623	0.043884	down
PAIP1	11.6806	11.3268	-0.0443674	0.033467	0.0439786	down
MOV10L1	0.178498	0.17339	-0.0418915	0.0339175	0.0445271	down
SF3A1	13.5061	12.5597	-0.104814	0.0341895	0.0448403	down
PTBP3	4.85105	5.82564	0.26412	0.0343462	0.0450019	up
NPM2	0.623489	2.06141	1.72519	0.0346062	0.0452984	up
NARS	22.9286	26.0549	0.184404	0.0353999	0.0462922	up
SRP19	4.82813	5.43768	0.171527	0.0355123	0.046394	up
RSRC1	2.42582	2.7781	0.19563	0.0355651	0.0464178	up
RPL7A	279.666	293.945	0.0718425	0.0360564	0.0470133	up
DDX47	0.196724	0.175085	-0.168112	0.0366734	0.0477715	down
USB1	4.20754	3.97745	-0.0811319	0.0367676	0.0478477	down
SUZ12	3.70323	4.46203	0.268917	0.0369896	0.04809	up
RPS8	203.716	219.593	0.108272	0.0371102	0.0482002	up
PRPF19	38.4506	37.3263	-0.0428144	0.0372492	0.048334	down
DHX9	14.6483	16.4839	0.170322	0.0376049	0.0487485	up
ISY1	2.5879	3.10022	0.260588	0.0377761	0.0489231	up
RPS27A	101.043	110.869	0.133891	0.0378998	0.0490361	up
PLD6	1.33773	1.67739	0.326438	0.0383447	0.049564	up
EIF4G2	54.5277	53.5592	-0.0258568	0.0392074	0.0506303	down
MRPS25	9.30261	8.83902	-0.0737485	0.0396265	0.0511224	down
METTL2B	2.4081	2.76542	0.199601	0.0400404	0.0516068	up
RNH1	18.5531	17.2514	-0.104941	0.0401589	0.0517099	down
RPL39	33.255	40.6932	0.291218	0.040275	0.0518097	up
ESF1	4.31465	4.93554	0.193964	0.0403406	0.0518445	up
EDC4	2.79745	3.20836	0.197724	0.0404611	0.0519496	up
CELF6	0.00374325	0.0141299	1.91639	0.0411664	0.0528047	up
EEF1B2	119.01	115.308	-0.0455918	0.0413902	0.0529905	down
AEN	3.49886	4.2303	0.273877	0.0413713	0.0529905	up
GATC	4.52733	4.30581	-0.0723782	0.0428612	0.0548215	down
ZNF598	5.93096	6.76211	0.189207	0.0435603	0.0556627	up
LSM14A	16.9125	16.4415	-0.0407503	0.0444613	0.05676	down
RBPMS2	4.77179	6.26721	0.393292	0.0454498	0.0579668	up
SRRM4	0.00118417	0.00551142	2.21855	0.0456103	0.0581164	up
PTGES3L-AARSD1	0.00453002	0.00956611	1.07842	0.046019	0.0585815	up
RPL10	168.902	190.636	0.174637	0.0462402	0.0588074	up
CANX	115.717	148.449	0.359369	0.0472544	0.0600403	up
HNRNPA3	23.614	26.5181	0.167335	0.0475382	0.0603438	up
PPIE	3.58305	3.39441	-0.0780286	0.0483751	0.0612904	down
DRG2	2.60493	2.98171	0.194892	0.048375	0.0612904	up
HNRNPAB	43.5389	49.4245	0.182924	0.0485019	0.0613931	up
PABPN1	14.7296	16.6285	0.174933	0.0487238	0.0616159	up
ADAR	28.1457	34.2895	0.284854	0.0497847	0.0628982	up
TOE1	3.09367	2.92316	-0.0817868	0.0498605	0.0629348	down
RNASEH2B	1.2255	1.45054	0.243218	0.0505056	0.0636893	up
PHRF1	8.31588	7.85215	-0.0827822	0.0516048	0.0650143	down
RNASE10	0.0266097	0.0425128	0.675944	0.0524766	0.0660507	up
YTHDF1	15.1881	14.5601	-0.060918	0.05317	0.0668608	down
MCTS1	9.83015	11.7502	0.257404	0.0533244	0.0669922	up
CCNT2	2.34772	2.2814	-0.041345	0.054703	0.0686599	down
RANBP17	0.136903	0.264098	0.947917	0.0548497	0.0687798	up
TNPO1	4.91159	4.72337	-0.0563737	0.055326	0.0693124	down
RPS25	234.511	223.458	-0.0696525	0.0559063	0.0699741	down
MRPS26	47.3335	45.9138	-0.0439352	0.0562519	0.0703411	down
RPL18A	51.3038	59.4723	0.213154	0.0565719	0.0706097	up
TDRD5	0.00615914	0.0803885	3.70619	0.056567	0.0706097	up
NSUN4	2.00804	1.9267	-0.0596522	0.0569058	0.0709605	down
RPS11	519.554	562.039	0.113394	0.0572578	0.0712011	up
TSEN34	9.20434	10.2384	0.153607	0.0572278	0.0712011	up
RBM41	0.977645	1.13307	0.212858	0.0572204	0.0712011	up
RBM48	1.43108	1.59155	0.153328	0.0595933	0.0740368	up
RPL13A	448.995	484.029	0.108395	0.0599619	0.0744259	up
PARN	7.38329	7.02674	-0.0714086	0.0606032	0.0751525	down
SND1	33.0617	37.3017	0.17408	0.0612688	0.0759078	up
RAVER2	0.553101	1.05244	0.928117	0.0617011	0.0763729	up
APOBEC3H	0.301342	0.427876	0.505789	0.0621245	0.0768262	up
LRPPRC	12.9308	12.3963	-0.0609008	0.0625687	0.0772345	down
MRPL52	9.66384	11.8527	0.294542	0.0625697	0.0772345	up
PRPF40A	5.79955	5.61932	-0.0455443	0.0632641	0.0780199	down
EIF3I	93.8741	91.0363	-0.0442853	0.063771	0.0785241	down
UPF1	10.2781	11.584	0.172566	0.0637899	0.0785241	up
EIF5AL1	0.808787	0.609989	-0.406976	0.066547	0.081843	down
DDX50	7.79047	7.5158	-0.0517852	0.0684082	0.084055	down
RPL24	146.177	144.1	-0.0206505	0.0688279	0.0844935	down
LSM12	2.03703	2.01163	-0.0181063	0.069248	0.0849316	down
RPL12	156.823	151.701	-0.047902	0.0694344	0.0850123	down
SMG8	2.60263	2.94059	0.176136	0.0694405	0.0850123	up
POLR2L	79.2557	91.8392	0.212595	0.0704597	0.0861815	up
CNOT8	7.44296	7.12227	-0.0635401	0.0711538	0.0869513	down
MRPL36	16.2288	15.867	-0.0325235	0.0717332	0.0875797	down
SARNP	0.406955	0.513841	0.336453	0.0719803	0.0878015	up
PWP2	0.159482	0.115299	-0.468015	0.0733821	0.0893506	down
ABCF1	17.6656	19.833	0.166966	0.0733926	0.0893506	up
DDX4	0.00329486	0.0153333	2.21838	0.0734498	0.0893506	up
PAN2	5.11626	4.92032	-0.0563384	0.0741912	0.0901709	down
NOC4L	8.85916	9.87069	0.155982	0.0759996	0.0922852	up
SRP72	14.6155	13.9641	-0.0657839	0.0761007	0.0923245	down
TBL3	5.38876	6.02782	0.161684	0.076204	0.0923664	up
SRA1	10.9952	12.975	0.238864	0.0772268	0.0935217	up
DNAJC21	4.62647	4.59316	-0.0104268	0.0780522	0.0944362	down
QTRT1	9.37742	10.7733	0.200204	0.0789925	0.0954878	up
RPS3	81.07	90.5762	0.159965	0.0794727	0.0959819	up
RPS28	101.586	111.731	0.137334	0.0811789	0.0979544	up
MECP2	1.25983	1.4712	0.223758	0.0813184	0.0980347	up
PEG10	1.32379	28.6307	4.43482	0.0822944	0.0991224	up
HNRNPL	18.3121	17.8763	-0.0347468	0.0846984	0.101927	down
BCDIN3D	1.21196	1.14059	-0.0875624	0.0854782	0.102773	down
HTATSF1	14.7826	16.9238	0.195148	0.0861572	0.103496	up
RPL26L1	13.767	15.5382	0.174602	0.0882017	0.105858	up
ZMAT2	35.1369	39.1885	0.157442	0.0885277	0.106154	up
UBTF	11.7679	12.8223	0.123799	0.0895825	0.107323	up
TAF15	19.0435	18.2537	-0.0611111	0.0906296	0.108481	down
TRNT1	1.63546	1.82487	0.158093	0.0929993	0.111218	up
MRPL43	15.7167	14.7919	-0.087492	0.0946869	0.113136	down
GNL3	15.2954	16.6228	0.120068	0.0955401	0.114054	up
SRSF2	26.6632	25.894	-0.0422301	0.0988773	0.117933	down
SF3B3	6.51611	6.38061	-0.0303158	0.100022	0.119192	down
GPKOW	12.416	13.5066	0.121464	0.100274	0.119387	up
SRRT	14.1922	15.3253	0.110826	0.101165	0.120341	up
MKRN2	6.28633	6.93992	0.142702	0.103752	0.123309	up
MRPL30	8.80252	8.63546	-0.0276441	0.104012	0.123508	down
REXO2	7.21528	7.00847	-0.0419554	0.108808	0.129089	down
RPUSD3	4.48136	4.95379	0.144597	0.110581	0.131076	up
RPS26	64.7973	60.4091	-0.101166	0.112081	0.132738	down
RNASE13	0.0666213	0.0830558	0.318096	0.112911	0.133603	up
SNRNP40	4.61081	4.4607	-0.0477504	0.114335	0.135169	down
AGFG1	4.31011	4.89274	0.182916	0.115184	0.136053	up
FAM98B	2.2415	2.17788	-0.0415399	0.116319	0.137273	down
SURF6	5.92246	6.43414	0.11955	0.117036	0.137998	up
HARS	4.95972	5.40077	0.122907	0.117324	0.138216	up
SPATS2L	12.3043	11.9538	-0.0416935	0.119936	0.141169	down
U2AF1	0.0400893	0.050332	0.328258	0.122233	0.143747	up
SLU7	5.86432	6.35081	0.114977	0.122741	0.144218	up
EIF2B5	6.39599	6.83347	0.0954506	0.123036	0.144438	up
LSG1	5.76918	6.15134	0.0925334	0.126051	0.147849	up
DUS3L	5.35188	5.89312	0.138986	0.126358	0.148079	up
EIF2AK2	3.70543	3.22452	-0.200554	0.126511	0.148129	down
ZC3H7A	3.77008	3.64231	-0.0497413	0.129745	0.151783	down
MPHOSPH10	6.44451	6.24548	-0.0452578	0.130368	0.15238	down
FBLL1	0.4949	1.10703	1.16148	0.13162	0.153709	up
EIF4A1	0.593306	0.533952	-0.152067	0.131909	0.153913	down
ZNF239	0.278099	0.613359	1.14113	0.132245	0.154171	up
PARP4	8.11556	7.81452	-0.0545322	0.133523	0.155526	down
ARHGEF28	0.937226	1.25832	0.425031	0.134796	0.156872	up
SNRPD3	30.8488	33.015	0.0979057	0.137354	0.15944	up
EXOSC3	3.27964	3.55984	0.118277	0.137219	0.15944	up
RPL14	40.297	46.0217	0.191643	0.137358	0.15944	up
TSN	12.2876	13.5685	0.143048	0.137866	0.159892	up
DDX3Y	4.57245	3.38651	-0.433167	0.145189	0.168239	down
TSR3	30.6163	33.776	0.141698	0.145514	0.168458	up
RPL36	115.313	127.313	0.142828	0.145629	0.168458	up
NOC3L	2.39597	2.32314	-0.0445318	0.147577	0.170564	down
DDX52	2.11533	2.29315	0.116449	0.148264	0.171211	up
RPS3A	80.4513	77.1574	-0.0603121	0.151692	0.17502	down
KHDRBS3	1.29028	1.70779	0.404447	0.152273	0.175539	up
DDX56	14.9598	16.1905	0.114065	0.15315	0.176399	up
RNASE1	22.6456	38.015	0.747342	0.153686	0.176864	up
TROVE2	2.14656	2.50833	0.2247	0.153863	0.176916	up
KHSRP	23.6382	26.099	0.142871	0.154745	0.177778	up
POLR2F	0.00705821	0.0103056	0.54606	0.156106	0.179188	up
RPL10A	233.478	245.428	0.0720158	0.15898	0.182331	up
ZCRB1	13.9125	13.4704	-0.04659	0.159249	0.182484	down
PPAN	1.90995	2.27447	0.251999	0.159799	0.182959	up
PIH1D1	14.8849	16.6115	0.158334	0.160712	0.183847	up
HABP4	2.64605	3.60448	0.445951	0.161819	0.184955	up
DIMT1	3.71055	4.02572	0.117613	0.163852	0.18712	up
ZNFX1	5.01534	4.15851	-0.270281	0.169316	0.192869	down
PELO	4.6948	4.59997	-0.0294396	0.169317	0.192869	down
MRPS17	5.38944	6.44019	0.256968	0.169316	0.192869	up
DDX54	12.5601	13.2494	0.0770823	0.169501	0.192915	up
PNPT1	3.95805	4.02993	0.025963	0.170269	0.193298	up
SRP9	76.0948	92.9544	0.288726	0.170244	0.193298	up
NXT2	2.80661	3.70244	0.39965	0.17008	0.193298	up
TFIP11	4.61125	5.24426	0.185579	0.172001	0.195099	up
PSMA1	14.5477	15.5565	0.0967228	0.172574	0.195584	up
PIWIL1	0.00573801	0.0124709	1.11994	0.173111	0.196027	up
CPSF4L	0.0342844	0.0723386	1.07721	0.1743	0.197207	up
MRPL51	48.2524	51.0467	0.081216	0.175445	0.198336	up
CHERP	6.93293	6.70887	-0.0473963	0.17648	0.199337	down
PIN4	5.40875	5.3382	-0.0189423	0.181247	0.20455	down
RTCA	7.00515	7.61882	0.121151	0.182854	0.206191	up
GNL3L	1.4635	1.64285	0.166781	0.183256	0.206471	up
SAMHD1	12.965	12.3444	-0.0707656	0.184275	0.207444	down
PURB	3.3118	3.57789	0.111492	0.184474	0.207494	up
UHMK1	13.0232	13.0169	-0.000688978	0.186927	0.210078	down
POP7	28.8421	28.0847	-0.0383919	0.188767	0.211968	down
NOVA2	0.296213	0.364168	0.297969	0.19038	0.213601	up
SETD1B	2.92777	3.14968	0.105401	0.191271	0.214422	up
HNRNPC	32.3201	33.6113	0.0565149	0.198423	0.222254	up
MRPL11	14.7665	14.423	-0.0339582	0.199108	0.222835	down
MRPL21	10.694	16.1986	0.599067	0.200403	0.224098	up
MRPL47	17.6549	19.5178	0.144722	0.202568	0.22633	up
EEF2K	2.69386	3.01358	0.161802	0.203006	0.226631	up
NOP16	6.06776	7.08509	0.223622	0.20432	0.227908	up
ADAT3	0.721657	0.719904	-0.00350882	0.205616	0.229164	down
SF3A3	10.167	10.7386	0.0789107	0.206072	0.229482	up
PCBP1	103.251	97.7578	-0.0788702	0.208702	0.232218	down
GEMIN6	3.04108	3.42458	0.171344	0.210294	0.233795	up
MRPS15	26.5006	26.2163	-0.0155624	0.21434	0.238097	down
FXR1	6.12504	6.54011	0.0945967	0.216166	0.239926	up
DUS2	1.94615	2.20688	0.181386	0.217082	0.240744	up
RBM10	12.8683	13.5246	0.0717687	0.219374	0.243085	up
TFB2M	15.8634	15.6144	-0.0228276	0.220766	0.244426	down
SNRPF	9.709	11.4052	0.232297	0.224495	0.24835	up
SNRPG	14.8717	16.1405	0.11812	0.22543	0.249179	up
EIF6	90.1823	99.0119	0.134758	0.230814	0.25492	up
NOP9	4.22326	4.49187	0.0889589	0.231845	0.255848	up
RPS14	111.889	118.577	0.0837605	0.232691	0.256571	up
RPS23	84.7428	90.9061	0.101286	0.235857	0.259849	up
SF3B1	18.0356	17.6139	-0.0341389	0.237895	0.261879	down
MRPL22	4.40479	4.99837	0.182384	0.239613	0.263555	up
ZC3H12D	0.122949	0.158696	0.368208	0.240523	0.264339	up
DNAAF2	4.19591	4.1082	-0.0304756	0.241336	0.265015	down
APTX	5.33698	5.23406	-0.0280938	0.242571	0.266154	down
PPARGC1B	0.296413	0.28635	-0.0498273	0.244253	0.267781	down
EIF2A	15.5337	15.4621	-0.00666223	0.247054	0.270631	down
YARS	8.92424	8.81077	-0.0184614	0.24731	0.270691	down
SMN1	1.36952	1.36764	-0.00199065	0.248809	0.272109	down
MRPS16	27.324	26.54	-0.0420001	0.252597	0.276028	down
RPP38	4.88779	5.2712	0.108948	0.254664	0.27806	up
WRAP53	1.21031	1.49671	0.306417	0.260857	0.28459	up
MYEF2	0.0498848	0.218429	2.13049	0.262651	0.286315	up
ABT1	9.32638	10.3377	0.148522	0.269294	0.293318	up
YBX1	140.973	140.538	-0.00446427	0.271635	0.295629	down
ZC3HAV1	3.57407	3.72911	0.0612643	0.27331	0.29697	up
PURG	0.00465021	0.0103079	1.14839	0.27325	0.29697	up
DDX42	7.92323	8.53945	0.108053	0.281459	0.305577	up
ZC3H4	3.69552	3.95277	0.0970859	0.282009	0.305927	up
RPS15	86.9055	93.2058	0.100973	0.291967	0.316474	up
HNRNPA0	11.3003	11.2827	-0.00225108	0.293149	0.317499	down
EIF2S2	24.0954	25.9892	0.109154	0.294545	0.318754	up
RPL32	144.533	152.778	0.0800323	0.297182	0.321349	up
MRPL28	25.9836	25.5821	-0.0224647	0.298823	0.322864	down
MRPS33	7.021	6.95014	-0.0146331	0.299689	0.323538	down
EWSR1	13.5794	14.0738	0.0515988	0.302552	0.326367	up
MRPL48	4.06475	4.41766	0.120115	0.316008	0.340609	up
MAGOH	15.3409	16.2533	0.083349	0.32197	0.346756	up
EIF5B	11.3724	10.8502	-0.0678195	0.332899	0.358239	down
TRPT1	10.6917	10.5509	-0.0191326	0.333822	0.358946	down
EIF3M	11.67	12.1729	0.0608651	0.344056	0.369654	up
SUPT4H1	25.565	27.7752	0.119629	0.34971	0.375428	up
EARS2	5.07808	4.98459	-0.0268078	0.350999	0.376511	down
NUDT16L1	14.4295	13.9482	-0.048946	0.353222	0.378593	down
MRPS27	8.26313	8.22075	-0.00741862	0.354818	0.38	down
TDRD10	0.5924	1.01342	0.774587	0.363505	0.388993	up
TRMT5	2.14123	2.08973	-0.0351198	0.371017	0.396717	down
RPUSD2	3.91043	4.1513	0.0862359	0.378959	0.404886	up
CTIF	4.16172	4.48286	0.107239	0.383637	0.409558	up
HELZ2	3.48317	3.12598	-0.156089	0.38599	0.411744	down
WDR61	4.12958	4.33106	0.0687254	0.388687	0.414291	up
FIP1L1	2.5672	2.7416	0.09482	0.391733	0.417207	up
EXOSC10	5.85647	6.19025	0.0799648	0.399597	0.425244	up
LIN28A	0.00118594	0.052698	5.47365	0.408125	0.433976	up
HNRNPA2B1	62.469	68.3503	0.129808	0.413441	0.439281	up
TARBP2	4.77801	5.16542	0.112476	0.419129	0.444973	up
MEPCE	15.6642	16.6821	0.0908295	0.423382	0.449132	up
RRP1B	4.89958	5.28001	0.107882	0.435223	0.461329	up
SNUPN	3.32916	3.51266	0.0774045	0.438483	0.464418	up
SNW1	15.9287	15.718	-0.0192115	0.439205	0.464817	down
RPL4	154.847	160.048	0.0476564	0.440053	0.465348	up
NXT1	8.93071	9.16845	0.037903	0.450562	0.476085	up
SF3B2	15.1422	15.6589	0.0484129	0.452031	0.477262	up
DHX29	6.11433	6.37708	0.0607002	0.453515	0.478453	up
CMTR1	8.2612	8.6952	0.0738682	0.458715	0.48356	up
HNRNPCL1	0.0140937	0.027103	0.943395	0.471047	0.496169	up
CELF4	0.0229401	0.0514784	1.1661	0.475952	0.500943	up
HEXIM2	1.32737	1.27941	-0.0530968	0.476403	0.501025	down
FARSA	19.4509	20.0624	0.0446611	0.483659	0.508258	up
MSL3	1.90224	1.97773	0.0561435	0.484816	0.509075	up
GEMIN8	3.60472	3.90393	0.115039	0.485973	0.509892	up
YARS2	4.5795	4.84733	0.0819998	0.488283	0.511916	up
BMS1	3.75507	3.86969	0.043378	0.494858	0.518404	up
ZC3H11A	7.69283	8.5407	0.150839	0.49564	0.518818	up
SYF2	10.4693	10.3326	-0.0189588	0.498363	0.521263	down
RPL37A	69.9113	73.4666	0.0715624	0.502222	0.524891	up
SRFBP1	1.8347	1.913	0.0602909	0.50855	0.531091	up
RPL31	75.2954	73.7375	-0.0301637	0.510463	0.532675	down
RPS12	673.6	711.536	0.0790463	0.512146	0.534016	up
ZNF106	2.52577	2.47012	-0.0321424	0.512894	0.534377	down
SFPQ	17.9461	17.7393	-0.0167211	0.513289	0.534377	down
CNP	11.7123	11.7437	0.00385859	0.524439	0.545562	up
SNRNP200	13.4532	14.4897	0.107083	0.535709	0.556855	up
MKRN1	10.4189	10.874	0.0616754	0.544647	0.565709	up
ENOX2	1.91452	2.16527	0.177563	0.549555	0.570365	up
INTS9	1.35431	1.53129	0.177193	0.555715	0.576313	up
DHX38	5.46193	5.82671	0.0932708	0.559851	0.580154	up
RAVER1	1.08505	1.32502	0.288259	0.564817	0.58485	up
RBM38	7.00952	6.90082	-0.0225481	0.569404	0.589144	down
SMN2	0.900172	0.898022	-0.00344986	0.572736	0.592136	down
TRMT61B	3.32337	3.32744	0.00176539	0.576092	0.594691	up
ANGEL1	2.86786	3.21019	0.16268	0.576093	0.594691	up
RBFOX3	0.00503909	0.0075737	0.587835	0.589505	0.608069	up
PNLDC1	0.0490904	0.143666	1.54921	0.59677	0.61509	up
RBM12	4.69401	4.92586	0.0695527	0.598513	0.616414	up
CIRBP	21.2423	22.3151	0.0710797	0.599362	0.616815	up
EIF3C	0.576004	0.572185	-0.00959867	0.604055	0.621168	down
ZFR2	0.0106042	0.0723399	2.77015	0.613923	0.630833	up
AFF3	0.739908	0.941359	0.347399	0.615691	0.632166	up
EIF1AY	3.17218	2.90536	-0.126757	0.635273	0.651773	down
GTF2F1	16.5899	17.0514	0.0395871	0.664008	0.680735	up
SAFB	9.49358	9.47791	-0.00238277	0.681947	0.698593	down
ADAT1	2.347	2.45441	0.0645547	0.686011	0.701685	up
MRPS34	54.6345	58.5241	0.0992173	0.685992	0.701685	up
NIFK	9.81943	9.96861	0.021753	0.704169	0.719164	up
EXOSC7	4.48533	4.74566	0.0813959	0.70417	0.719164	up
YBX2	0.35684	1.22264	1.77666	0.705533	0.720009	up
MRPL23	11.4668	12.5159	0.126292	0.707366	0.721331	up
RBFOX1	0.00136395	0.00567601	2.05709	0.718304	0.731929	up
NOC2L	10.9697	11.4855	0.0662888	0.725722	0.738927	up
ZNF768	16.4665	17.699	0.104138	0.73496	0.747766	up
TXNL4B	4.07851	4.30933	0.0794195	0.74238	0.754744	up
MTIF2	10.9412	11.1979	0.0334607	0.743306	0.755113	up
ZC3H18	3.08422	3.18595	0.0468178	0.756821	0.767682	up
RBM26	2.29345	2.43906	0.0888087	0.756821	0.767682	up
VARS2	5.28806	5.31964	0.00859208	0.762436	0.772793	up
BICC1	1.72712	3.33316	0.948525	0.776054	0.786003	up
CNOT4	2.21587	2.22439	0.00553701	0.785011	0.794476	up
NCL	51.7244	52.4646	0.0204989	0.79256	0.801512	up
EMG1	2.36412	2.69981	0.191554	0.805393	0.813877	up
POLR2D	5.40602	5.60696	0.0526521	0.820647	0.828668	up
MRPL18	29.9991	31.5806	0.0741187	0.838364	0.845923	up
SHQ1	1.69905	1.75048	0.0430226	0.881316	0.888594	up
MRPS7	17.706	18.2521	0.0438232	0.890536	0.897216	up
TARS2	11.4497	11.9188	0.0579287	0.921203	0.927199	up
PIH1D2	0.158115	0.176106	0.155473	0.921676	0.927199	up
SRRM2	18.4796	20.5212	0.151182	0.948563	0.953533	up
ISG20	2.32141	2.54502	0.132676	0.960798	0.96511	up
ZNF385A	3.39199	4.25992	0.328696	0.981864	0.985533	up
BOLL	0.00214037	0.00406973	0.927074	0.984309	0.987249	up
CTU2	3.3499	3.57464	0.0936793	0.991666	0.993887	up
ZCCHC3	5.78332	6.3901	0.143939	0.993627	0.995109	up
UBA1	32.9214	35.5621	0.111317	0.994607	0.995349	up
RIOK2	2.84127	2.89364	0.0263494	0.996078	0.996078	up
