# Supplementary material for: A Prognostic Model Based on RNA Binding Protein Predicts Clinical Outcomes in Hepatocellular Carcinoma Patients
Source: Front Oncol. 2021 Feb 12;10:613102. doi: 10.3389/fonc.2020.613102 (PMC7907500; doi:10.3389/fonc.2020.613102)
Supplement: Supplementary file 4 [file Table_3.xlsx]

## Sheet: Tab S3
gene	conMean	treatMean	logFC	pValue	fdr	group
NXF3	0.406269	0.0472262	-3.10477	2.71e-27	1.82e-24	down
CPEB3	6.86339	1.34056	-2.35608	6.7e-28	9e-25	down
ZFP36	297.957	65.405	-2.18763	6.14e-24	6.34e-22	down
AZGP1	1007.15	313.722	-1.68272	4.02e-25	6e-23	down
RCL1	22.401	7.42261	-1.59356	3.57e-22	2.58e-20	down
RBMS3	1.00828	0.349373	-1.52906	9.54e-25	1.16e-22	down
RNASE3	0.0485315	0.0169771	-1.51533	1.97e-07	5.8e-07	down
MBNL2	29.2562	10.4239	-1.48885	3.78e-18	7.7e-17	down
OASL	19.3213	6.98021	-1.46885	0.00595901	0.00872731	down
PAIP2B	6.15131	2.24747	-1.45259	2.15e-20	6.56e-19	down
IFIT1	27.6796	10.3133	-1.42432	1.43e-07	4.3e-07	down
OAS2	15.3814	5.76743	-1.41519	0.000271684	0.000496424	down
ANG	725.009	304.039	-1.25374	8.33e-18	1.55e-16	down
NSUN6	14.5925	6.1323	-1.25073	3.54e-22	2.58e-20	down
CSDC2	0.371589	0.158224	-1.23174	3.38e-12	1.94e-11	down
RNASE4	16.6768	7.1354	-1.22477	8.04e-20	2.25e-18	down
TLR3	2.54974	1.09296	-1.22212	2.08e-18	4.51e-17	down
ZFP36L1	103.993	44.9794	-1.20916	5.28e-21	1.87e-19	down
ZCCHC24	16.5276	7.17555	-1.20372	1.15e-20	3.69e-19	down
GSPT2	5.61926	2.48785	-1.17548	3.87e-19	9.44e-18	down
LARP1B	6.41826	2.84793	-1.17227	7.63e-25	1.02e-22	down
EIF4E3	1.98557	0.884968	-1.16585	2.5e-17	4.15e-16	down
PPARGC1A	11.6579	5.27026	-1.14536	6.01e-12	3.24e-11	down
A1CF	41.5637	18.9247	-1.13506	5.07e-21	1.87e-19	down
IFIT3	24.024	11.6131	-1.04873	0.0151274	0.0210093	down
TIPARP	8.48605	4.18557	-1.01967	2.02e-16	2.83e-15	down
SMAD6	1.44025	0.711153	-1.01808	6.68e-18	1.28e-16	down
CPEB4	10.3557	5.19352	-0.995645	5.98e-17	9.13e-16	down
PABPN1L	0.0169821	0.00852344	-0.994507	0.000539355	0.000932244	down
RBMXL1	4.53469	2.28085	-0.991432	5.37e-20	1.57e-18	down
OAS1	16.8188	8.47505	-0.988783	1.16e-06	3.01e-06	down
IFIT2	12.6318	6.37665	-0.986194	0.00241433	0.0037659	down
TLR8	0.547701	0.280196	-0.966954	2.3e-10	9.69e-10	down
SRSF8	11.4866	5.91018	-0.958675	1.36e-25	2.28e-23	down
POLR1E	12.3348	6.42297	-0.94142	9.23e-22	4.56e-20	down
SEPSECS	9.92536	5.19634	-0.933623	6.52e-21	2.25e-19	down
INTS10	8.63385	4.57036	-0.917695	5.14e-22	3.09e-20	down
DDX19B	4.9555	2.66258	-0.896209	8.91e-22	4.56e-20	down
RNASE9	0.000798069	0.000429203	-0.894852	0.000918916	0.00153496	down
DDX3X	30.9914	16.9629	-0.869486	6.74e-16	7.95e-15	down
ZC3H12C	1.18029	0.649271	-0.862253	2.88e-17	4.66e-16	down
DDX60	5.23174	2.8966	-0.852928	0.000291101	0.000525469	down
RBM7	3.15438	1.75264	-0.847828	9.7e-26	2.17e-23	down
ZCCHC2	4.51617	2.5243	-0.839219	4.9e-20	1.46e-18	down
SAMD4A	2.67689	1.50612	-0.829721	6.19e-16	7.36e-15	down
EIF5	35.7593	20.2193	-0.822588	1.19e-19	3.12e-18	down
AFF4	12.8154	7.25337	-0.821156	2.25e-16	3.09e-15	down
SMAD1	2.38506	1.35251	-0.818384	4.38e-13	2.99e-12	down
PUS10	2.14574	1.21845	-0.816431	1.69e-18	3.72e-17	down
ESRP2	15.5427	8.86157	-0.810601	2.46e-16	3.27e-15	down
ACO1	36.5079	20.8741	-0.806491	3.53e-16	4.52e-15	down
DDX60L	1.66799	0.960046	-0.796933	1.54e-10	6.71e-10	down
CNBP	217.922	127.607	-0.772104	1.15e-19	3.09e-18	down
MRPL39	22.6905	13.4148	-0.75826	9.21e-24	8.84e-22	down
CMTR2	2.65512	1.57666	-0.751906	1.09e-20	3.56e-19	down
ENDOG	11.8931	7.10716	-0.742785	4.11e-10	1.69e-09	down
TDRD15	0.100812	0.0606337	-0.733472	3.12e-08	1.02e-07	down
BZW1	17.7604	10.6906	-0.732324	3.34e-18	7.05e-17	down
CDK9	27.3604	16.4922	-0.730311	3.36e-18	7.05e-17	down
INTS6	1.42841	0.866669	-0.720853	6.43e-15	6.22e-14	down
DICER1	4.44654	2.73364	-0.701858	9.53e-18	1.71e-16	down
EIF5A	164.092	100.99	-0.700293	8.54e-20	2.34e-18	down
UTP3	16.1044	9.95288	-0.694273	1.24e-16	1.77e-15	down
DAZ3	9.69e-05	6e-05	-0.691446	5.14e-05	0.000102347	down
MRPL46	5.16415	3.20379	-0.688748	3.43e-15	3.55e-14	down
DHX58	7.44839	4.62222	-0.688342	4.15e-09	1.52e-08	down
LARP4	13.7922	8.56009	-0.68815	7.8e-17	1.14e-15	down
CPEB2	4.81811	3.012	-0.677744	1.41e-11	7.22e-11	down
TRMT11	5.76606	3.61689	-0.672835	1.28e-12	8.01e-12	down
NMD3	16.2393	10.1961	-0.671479	9.16e-19	2.12e-17	down
PPIL4	6.99178	4.39965	-0.66827	6.47e-17	9.54e-16	down
TST	308.454	194.232	-0.667277	3.31e-12	1.91e-11	down
L1TD1	0.0376696	0.0237464	-0.665689	0.00219068	0.0034491	down
ZC3H12A	7.11942	4.48888	-0.665404	1.81e-06	4.56e-06	down
TEX13A	0.00108571	0.000688276	-0.657577	2.12e-05	4.52e-05	down
RBM47	11.5388	7.32365	-0.655856	2.31e-12	1.36e-11	down
MRPL32	15.5132	9.887	-0.649889	7.95e-21	2.67e-19	down
MRPL34	54.5608	34.8178	-0.648038	7.95e-16	9.13e-15	down
AFF1	6.08375	3.88763	-0.646068	6.85e-14	5.58e-13	down
CDC40	2.8197	1.807	-0.641945	5.11e-16	6.18e-15	down
RBMS1	3.23879	2.07945	-0.639254	4.66e-11	2.18e-10	down
LRRFIP1	8.75028	5.61948	-0.638892	1.34e-14	1.25e-13	down
R3HCC1	13.9281	9.01978	-0.626829	5.46e-16	6.55e-15	down
IFIH1	6.73708	4.38529	-0.61945	0.000180141	0.000336949	down
SMAD7	4.26808	2.78085	-0.618061	5.1e-11	2.36e-10	down
UTP14C	4.40239	2.87573	-0.614359	4.89e-13	3.32e-12	down
DDX58	5.36302	3.51004	-0.611558	0.000102145	0.000197667	down
BAZ2B	0.988198	0.64833	-0.608073	1.92e-13	1.41e-12	down
SRSF5	33.8405	22.2324	-0.606086	3.26e-17	5.21e-16	down
ADAD2	0.0362857	0.0238407	-0.605975	1.69e-08	5.75e-08	down
IMP3	24.3814	16.0536	-0.602885	7.78e-18	1.47e-16	down
ZFP36L2	49.671	32.7242	-0.602045	7.37e-07	1.97e-06	down
MRPL54	58.416	38.487	-0.601992	9.91e-16	1.13e-14	down
TDRD1	0.0948683	0.0625512	-0.600889	3.22e-13	2.28e-12	down
DDX21	14.7275	9.74767	-0.59538	9.41e-06	2.14e-05	down
QKI	5.03857	3.33859	-0.593775	7.89e-16	9.13e-15	down
MRPS2	28.6675	19.0457	-0.58995	8.75e-18	1.61e-16	down
PUS3	13.4304	8.93924	-0.587276	3.53e-15	3.62e-14	down
EIF2AK4	5.36877	3.58952	-0.5808	1.47e-13	1.11e-12	down
SECISBP2L	4.78433	3.2075	-0.576867	3.72e-13	2.56e-12	down
XRN1	3.38312	2.27043	-0.575385	1.4e-13	1.07e-12	down
SETD7	8.62039	5.79158	-0.573796	8.49e-11	3.83e-10	down
CNOT7	4.96808	3.34259	-0.571721	1.94e-14	1.72e-13	down
MRPL37	52.8545	35.7233	-0.565162	6.41e-17	9.54e-16	down
NAF1	1.32199	0.901468	-0.552358	1.4e-15	1.53e-14	down
RPL26	92.8573	63.3317	-0.552087	1.51e-13	1.14e-12	down
PABPC1L2B	0.00142878	0.000975364	-0.550773	0.00062898	0.00107334	down
ZC3H13	5.55571	3.80032	-0.54785	4.17e-11	1.96e-10	down
SNIP1	3.74838	2.567	-0.54618	1.11e-14	1.04e-13	down
PATL1	12.6895	8.70551	-0.543639	1.86e-12	1.12e-11	down
NOP14	15.4595	10.6513	-0.537457	6.59e-18	1.28e-16	down
EXOSC6	5.63133	3.88015	-0.537365	3.51e-12	2.01e-11	down
RPP14	3.13445	2.16596	-0.533203	4.15e-16	5.26e-15	down
ZCCHC14	7.74344	5.35868	-0.531098	4.17e-11	1.96e-10	down
SETX	5.1267	3.54944	-0.530436	2.17e-11	1.09e-10	down
TRUB2	11.4187	7.9156	-0.528629	8.71e-15	8.3e-14	down
CNOT6L	3.7439	2.60043	-0.525794	3.35e-13	2.35e-12	down
RANBP6	4.99306	3.47181	-0.524234	7.28e-14	5.89e-13	down
IFIT5	6.24142	4.38791	-0.508342	8.56e-10	3.4e-09	down
METTL14	3.57581	2.51866	-0.505612	9.98e-16	1.13e-14	down
G3BP2	11.8782	8.37082	-0.504875	2.83e-12	1.65e-11	down
AGO3	0.650324	0.459165	-0.502145	3.28e-14	2.81e-13	down
FASTK	16.2148	23.0476	0.507309	8.72e-10	3.46e-09	up
RBM12B	0.683478	0.975482	0.513221	1.45e-08	4.98e-08	up
POLR2J3	0.148234	0.211596	0.513436	0.00138399	0.0022423	up
FBL	29.4747	42.085	0.51383	3.56e-07	9.88e-07	up
RRP15	1.71489	2.45193	0.5158	1.45e-10	6.39e-10	up
RUVBL1	2.91598	4.17159	0.516615	1.67e-12	1.02e-11	up
MRPS12	13.4134	19.2172	0.518723	3.53e-06	8.52e-06	up
LARP1	13.1553	18.8477	0.518737	9.69e-10	3.83e-09	up
CMSS1	2.34383	3.36366	0.521162	1e-09	3.94e-09	up
RPS21	177.923	255.375	0.521366	7.22e-13	4.75e-12	up
DROSHA	2.65578	3.81211	0.521454	4.26e-16	5.3e-15	up
TRMT61A	4.69973	6.7476	0.521797	7.59e-08	2.37e-07	up
TSEN15	5.80755	8.34192	0.52245	3.31e-10	1.38e-09	up
CNOT6	1.7018	2.44783	0.524439	2.02e-08	6.81e-08	up
PRPF39	1.70534	2.45343	0.524741	6.32e-11	2.89e-10	up
CD3EAP	0.726176	1.04572	0.526107	2.91e-06	7.11e-06	up
ATXN2L	7.5274	10.8522	0.527757	7.14e-10	2.87e-09	up
NUPL2	2.71577	3.91624	0.528109	2.09e-17	3.56e-16	up
UBAP2	1.33855	1.93564	0.532144	3.02e-11	1.46e-10	up
SAMD4B	5.14253	7.43689	0.53222	1.33e-16	1.89e-15	up
MSI2	0.906208	1.31071	0.532431	3.83e-06	9.14e-06	up
DAP3	17.3421	25.1029	0.53357	3.54e-13	2.45e-12	up
PARP1	13.1853	19.1274	0.536714	1.05e-08	3.65e-08	up
SUB1	10.4053	15.1004	0.537269	1.57e-09	6.02e-09	up
GTPBP3	2.20105	3.19565	0.537918	2.79e-13	2.01e-12	up
MRPL13	7.42544	10.7879	0.538872	3.9e-05	7.91e-05	up
DDX41	9.9709	14.4958	0.539837	6.3e-17	9.5e-16	up
SNRPA1	3.89855	5.66775	0.539837	9.89e-08	3.02e-07	up
IARS	5.38227	7.82816	0.540458	1.02e-08	3.57e-08	up
NHP2	18.3457	26.7571	0.544475	1.67e-12	1.02e-11	up
MARS	6.63581	9.69242	0.546583	1.11e-12	7.04e-12	up
WDR46	10.1877	14.9024	0.548722	1.82e-14	1.64e-13	up
GPATCH1	1.45645	2.13096	0.549042	2.67e-13	1.93e-12	up
POP1	0.724426	1.06011	0.549299	1.57e-09	6.02e-09	up
ZNF473	0.754955	1.10692	0.552086	2.5e-12	1.47e-11	up
CASC3	6.00346	8.80948	0.553262	1.86e-15	2e-14	up
SNRPA	11.7796	17.2951	0.554068	2.86e-12	1.66e-11	up
DHX37	2.0636	3.03186	0.555037	7.56e-13	4.96e-12	up
RPSA	62.4854	91.8231	0.555338	3.54e-11	1.7e-10	up
BZW2	5.15968	7.6175	0.562035	3.25e-07	9.11e-07	up
INTS7	3.44516	5.09683	0.565028	3.82e-10	1.58e-09	up
R3HDM1	1.49363	2.21042	0.565498	1.31e-15	1.45e-14	up
MRM1	3.03886	4.50749	0.568795	6.67e-08	2.08e-07	up
FUS	9.63162	14.2914	0.569292	5.68e-12	3.08e-11	up
EEF1E1	2.30484	3.42242	0.570352	1.16e-05	2.59e-05	up
RBM44	0.0318994	0.0475272	0.575227	0.00263419	0.00408985	up
NPM1	55.0511	82.0237	0.575268	6e-10	2.43e-09	up
AARSD1	0.66997	0.998447	0.575589	1.68e-10	7.22e-10	up
MTG1	1.30283	1.94628	0.579069	3.64e-06	8.77e-06	up
TRMT6	2.30156	3.4383	0.579085	2.05e-14	1.81e-13	up
RPP40	2.45608	3.67207	0.580235	4.34e-06	1.03e-05	up
CLASRP	3.84532	5.7525	0.581085	8.7e-12	4.58e-11	up
MEX3B	0.210899	0.31625	0.584514	0.0131857	0.0184463	up
UTP14A	2.71688	4.0794	0.586409	2.34e-13	1.71e-12	up
RPUSD1	3.99194	5.99555	0.586802	1.77e-11	8.96e-11	up
EIF2D	4.74633	7.13994	0.589099	1.77e-14	1.6e-13	up
PUS7	1.67412	2.51845	0.589136	1.59e-09	6.06e-09	up
PUS1	2.9533	4.44692	0.590476	3.89e-08	1.26e-07	up
CTU1	1.13811	1.71512	0.591667	0.000190529	0.000354405	up
TPR	4.45337	6.7205	0.59367	2.16e-10	9.11e-10	up
RALY	9.02689	13.6393	0.595472	3.88e-15	3.94e-14	up
ALYREF	16.3314	24.6984	0.596774	1.14e-07	3.43e-07	up
RRP12	2.34424	3.54788	0.597836	7.96e-08	2.46e-07	up
EXOG	0.498888	0.757187	0.601934	8.6e-11	3.85e-10	up
RRP9	7.79043	11.8363	0.603449	1.69e-12	1.02e-11	up
LARS	5.02974	7.65109	0.605181	3.06e-19	7.61e-18	up
SFSWAP	1.70808	2.60467	0.608726	1.49e-19	3.76e-18	up
METTL3	2.13404	3.25972	0.611158	3.45e-17	5.39e-16	up
SNRPD1	3.99057	6.10019	0.61226	1.39e-09	5.35e-09	up
EXOSC4	15.4283	23.5978	0.613074	0.000410247	0.000721155	up
WDR83	1.93743	2.97074	0.616677	6.93e-09	2.5e-08	up
VARS	11.3339	17.383	0.617027	1.15e-12	7.23e-12	up
REPIN1	18.5885	28.5586	0.619513	6.47e-11	2.95e-10	up
BRCA1	0.58079	0.893424	0.621328	0.000274165	0.000499598	up
ADAT2	0.396369	0.611658	0.625882	1.19e-06	3.08e-06	up
SNRNP70	18.6998	28.9633	0.631202	7.63e-13	4.97e-12	up
LSM2	15.5845	24.2257	0.636429	2.23e-11	1.11e-10	up
INTS3	2.6907	4.18674	0.637847	2.13e-08	7.14e-08	up
LSM11	0.545695	0.851501	0.641914	1.61e-09	6.12e-09	up
PUF60	22.6276	35.3618	0.644111	2.45e-11	1.21e-10	up
SNRPD2	39.9775	62.4842	0.644305	1.16e-13	9.06e-13	up
UNK	2.48713	3.9028	0.650027	1.15e-15	1.29e-14	up
EIF3CL	0.035874	0.0563869	0.652421	0.00373427	0.00560976	up
DDX49	10.6461	16.7625	0.654908	2.45e-17	4.11e-16	up
TCERG1	1.69091	2.66331	0.655421	1.52e-15	1.64e-14	up
MRPL24	48.4452	76.3086	0.655492	1.11e-08	3.88e-08	up
PUSL1	2.69774	4.24938	0.6555	1.52e-05	3.34e-05	up
IPO9	3.52763	5.56744	0.658313	1.55e-14	1.41e-13	up
EPRS	11.2715	17.8454	0.662873	1.6e-13	1.19e-12	up
THOC5	1.76548	2.80288	0.66685	8.33e-14	6.66e-13	up
PABPC1	114.271	181.907	0.67075	1.3e-06	3.34e-06	up
PTCD1	0.91262	1.45411	0.672052	4.64e-10	1.9e-09	up
EDC3	2.5024	3.9894	0.67286	1.78e-20	5.55e-19	up
AKAP8L	4.07483	6.52531	0.679307	3.03e-16	3.99e-15	up
CPSF1	8.61836	13.8178	0.681046	4.12e-12	2.28e-11	up
PRR3	1.56594	2.51143	0.681479	1.69e-12	1.02e-11	up
IGHMBP2	1.9844	3.18525	0.682703	4.32e-05	8.69e-05	up
MAZ	6.59428	10.6894	0.696899	1.16e-11	5.98e-11	up
MRPS23	3.38259	5.49239	0.699304	1.66e-18	3.71e-17	up
MRPS21	27.4366	44.5811	0.70033	1.2e-13	9.28e-13	up
POLR2K	17.4225	28.3264	0.701192	5.36e-14	4.45e-13	up
RPL8	368.544	599.707	0.702421	1.8e-13	1.33e-12	up
NOP56	7.16357	11.7284	0.711252	5.23e-13	3.49e-12	up
DHX57	1.08135	1.77142	0.712074	1.99e-21	8.36e-20	up
RPL36A	7.38388	12.1326	0.716433	0.000132953	0.000252912	up
SUGP2	1.99258	3.29682	0.726439	6.32e-15	6.15e-14	up
SNRPC	38.3623	63.5191	0.7275	5.91e-20	1.69e-18	up
CPSF4	3.12515	5.17926	0.728819	4.26e-16	5.3e-15	up
RRS1	9.51783	15.7753	0.728962	6.07e-07	1.64e-06	up
LSM4	18.7731	31.1156	0.728973	2.89e-14	2.5e-13	up
PRKDC	3.80844	6.32155	0.73108	1.88e-09	7.12e-09	up
RNPC3	0.530283	0.880765	0.731995	8.48e-09	3.02e-08	up
GPATCH4	4.64885	7.73823	0.735131	1.55e-14	1.41e-13	up
AARS2	2.819	4.70846	0.740072	6.4e-19	1.51e-17	up
DARS2	4.97982	8.32788	0.741856	4e-12	2.22e-11	up
ILF3	7.19637	12.088	0.74824	4.37e-22	2.94e-20	up
TRIM25	3.11969	5.25391	0.751987	1.02e-11	5.35e-11	up
TTF2	0.367621	0.620896	0.756135	1.44e-10	6.33e-10	up
ZNF579	1.74197	2.94838	0.759199	1.58e-06	4e-06	up
TRMT1	5.33742	9.06508	0.764177	9.18e-18	1.67e-16	up
NSUN5	4.2496	7.21979	0.764628	3.74e-18	7.7e-17	up
NOL3	4.04331	6.92137	0.775519	2.58e-05	5.45e-05	up
NPM3	7.70522	13.2682	0.784063	1.41e-06	3.6e-06	up
SF3A2	9.19204	15.8785	0.788618	1.44e-14	1.33e-13	up
RBM3	18.5122	32.2178	0.799384	8.01e-13	5.2e-12	up
PTRH1	0.0105894	0.018473	0.802792	0.00177637	0.00285367	up
CSTF2	2.32788	4.0636	0.803739	2.46e-16	3.27e-15	up
TRMU	1.51941	2.66496	0.810604	9.06e-14	7.16e-13	up
HEATR1	1.47876	2.60014	0.814198	2.63e-13	1.91e-12	up
RPP21	2.3903	4.22023	0.820129	5.44e-12	2.96e-11	up
DXO	4.08033	7.22178	0.823669	3.9e-17	6.01e-16	up
WDR4	1.71058	3.03709	0.828198	1.46e-13	1.11e-12	up
UPF3B	2.19244	3.90684	0.833467	5.31e-18	1.05e-16	up
XPO5	2.26879	4.12872	0.86377	8.39e-22	4.51e-20	up
ILF2	30.6087	55.8911	0.868677	1.1e-21	5.11e-20	up
TOP3B	0.0309233	0.056689	0.874374	1.91e-06	4.78e-06	up
UNKL	0.599838	1.09965	0.874395	3.41e-10	1.42e-09	up
INTS8	1.54893	2.89724	0.903408	9.74e-19	2.22e-17	up
MRPL53	1.15406	2.16589	0.908243	1e-16	1.44e-15	up
SRSF12	0.129815	0.243708	0.908697	0.000268176	0.000490682	up
UBAP2L	7.47643	14.0458	0.909715	1.62e-21	7.02e-20	up
AGO2	0.930597	1.75289	0.913506	5.34e-14	4.45e-13	up
SNRPE	18.5967	35.0392	0.913922	3.52e-21	1.39e-19	up
GTPBP2	3.89052	7.35751	0.919253	2.13e-16	2.95e-15	up
TSEN54	3.95282	7.53537	0.930795	6.41e-19	1.51e-17	up
PRPF3	3.19103	6.10835	0.936759	5.26e-21	1.87e-19	up
DCAF13	2.00195	3.83828	0.939052	5.09e-13	3.42e-12	up
SF3B4	18.2047	35.0692	0.945894	1.39e-19	3.6e-18	up
TCOF1	1.71736	3.31779	0.950032	7.06e-22	3.95e-20	up
DDX39B	3.23473	6.35099	0.973335	3.6e-11	1.72e-10	up
CLK2	4.26881	8.39315	0.975377	5.3e-22	3.09e-20	up
PCBP4	3.3355	6.5994	0.984432	2.12e-14	1.86e-13	up
NOL12	0.549045	1.08944	0.988594	2.75e-17	4.5e-16	up
SNRPB	54.6293	110.294	1.0136	9.5e-22	4.56e-20	up
ZC3H3	4.50447	9.18219	1.02748	1.28e-17	2.26e-16	up
BARD1	0.29994	0.617981	1.04289	3.56e-12	2.02e-11	up
PABPC3	0.0543666	0.112807	1.05306	3.68e-05	7.5e-05	up
SMG9	1.29469	2.69035	1.05519	3.94e-21	1.51e-19	up
DHX34	1.93406	4.06171	1.07045	1.03e-22	8.61e-21	up
TDRKH	1.02248	2.18733	1.0971	5.76e-14	4.74e-13	up
DNMT1	1.79834	3.92141	1.12471	4.46e-16	5.49e-15	up
RPL22L1	7.44034	16.2749	1.12921	2.44e-05	5.16e-05	up
NELFE	11.0023	24.9513	1.18131	2.15e-21	8.76e-20	up
PRIM1	1.46552	3.35057	1.19299	2.29e-14	2e-13	up
EIF5A2	0.521646	1.19903	1.20072	0.0229712	0.0308503	up
TDRD12	0.00818939	0.018923	1.20831	0.00664137	0.00967393	up
SMG5	11.2414	26.0227	1.21095	1.44e-21	6.45e-20	up
NANOS3	0.0436575	0.104449	1.2585	0.0319487	0.0422314	up
DDX39A	5.51138	13.7149	1.31526	3.65e-22	2.58e-20	up
BOP1	7.51921	19.1484	1.34857	1.77e-17	3.07e-16	up
PABPC4L	0.0385532	0.102017	1.40389	3.97e-12	2.21e-11	up
DNMT3B	0.234605	0.630267	1.42573	5.13e-15	5.03e-14	up
SPATS2	0.877269	2.40802	1.45675	1.85e-26	4.97e-24	up
RBM20	0.0421806	0.118309	1.48791	0.000320953	0.000573191	up
RPL39L	1.98969	5.66488	1.5095	0.00667663	0.00971474	up
ELAVL3	0.0038495	0.0110498	1.52127	2.39e-05	5.06e-05	up
APOBEC2	0.0492398	0.146589	1.57388	5.7e-06	1.33e-05	up
ENOX1	0.0985895	0.298648	1.59894	0.00232439	0.00364679	up
PABPC1L	1.42076	4.40329	1.63192	2.28e-16	3.09e-15	up
MEX3A	0.339655	1.06063	1.64277	6.32e-12	3.38e-11	up
TARBP1	1.21305	3.94544	1.70155	1.19e-25	2.28e-23	up
NPM2	0.623489	2.06141	1.72519	0.0346062	0.0452984	up
RNASEH2A	2.80231	9.42048	1.74918	1.45e-23	1.3e-21	up
KHDC1	0.0202068	0.0682976	1.75699	0.0188189	0.0257371	up
IGF2BP2	0.802315	3.54045	2.14169	1.28e-05	2.85e-05	up
EZH2	0.566551	2.62473	2.21189	1.33e-26	4.47e-24	up
ELAVL2	0.00466383	0.0233916	2.3264	3.1e-08	1.02e-07	up
RBM24	0.341027	1.76562	2.37222	1.66e-10	7.2e-10	up
NANOS1	0.068136	0.402343	2.56194	1.47e-12	9.08e-12	up
MSI1	0.249093	2.3855	3.25954	0.0004428	0.000775333	up
SRRM3	0.0541791	0.592054	3.44992	4.7e-06	1.11e-05	up
RDM1	0.0424261	0.464633	3.45307	4.6e-22	2.94e-20	up
EXO1	0.102819	1.14785	3.48075	1.2e-26	4.47e-24	up
MKRN3	0.00925108	0.124898	3.75499	1.33e-09	5.13e-09	up
MAEL	0.074764	1.13946	3.92986	0.0111052	0.0157158	up
EEF1A2	3.29823	50.5606	3.93825	2.06e-05	4.41e-05	up
CELF3	0.00104364	0.0206744	4.30815	2.32e-11	1.15e-10	up
AFF2	0.00492271	0.102896	4.38559	0.000258649	0.000473895	up
IGF2BP3	0.0178961	0.413246	4.52928	6.03e-11	2.77e-10	up
RPL10L	0.0131295	0.401577	4.9348	0.000961695	0.00159843	up
RNF17	0.00194355	0.096479	5.63345	0.00703604	0.0102156	up
DQX1	0.0118217	0.734614	5.95747	2.98e-07	8.38e-07	up
IGF2BP1	0.013613	1.58352	6.86201	2.97e-15	3.1e-14	up
NR0B1	0.00282795	0.339196	6.90622	0.0128901	0.0180516	up
DDX53	0.000577341	0.177848	8.267	7.07e-05	0.000138462	up
TRIM71	0.00279378	0.934468	8.38578	5.09e-13	3.42e-12	up
TERT	0.00276885	1.38022	8.9614	1.1e-24	1.23e-22	up
LIN28B	0.000275969	0.446366	10.6595	0.00044499	0.000777141	up
