# Supplementary material for: A Prognostic Model Based on RNA Binding Protein Predicts Clinical Outcomes in Hepatocellular Carcinoma Patients
Source: Front Oncol. 2021 Feb 12;10:613102. doi: 10.3389/fonc.2020.613102 (PMC7907500; doi:10.3389/fonc.2020.613102)
Supplement: Supplementary file 5 [file Table_4.xlsx]

## Sheet: Supplementary Table 4
gene	conMean	treatMean	logFC	pValue	fdr	group
EIF2AK1	19.897	36.4206	0.872203	7.8691e-60	1.05682e-56	up
DAP3	22.2792	51.2466	1.20176	2.76423e-59	1.63245e-56	up
EXO1	0.181515	1.68151	3.2116	3.64658e-59	1.63245e-56	up
EIF2D	10.4963	24.6152	1.22967	1.54051e-58	5.17226e-56	up
RNASEH2A	2.65172	10.6295	2.00307	2.36989e-58	6.36553e-56	up
IPO9	2.61429	6.22658	1.25202	4.40952e-58	9.86998e-56	up
POLR2K	21.8965	53.1684	1.27987	1.34969e-57	2.58948e-55	up
REPIN1	16.562	37.3372	1.17274	1.77335e-57	2.977e-55	up
PRPF6	13.6291	25.9246	0.927632	7.33379e-57	1.09436e-54	up
CPSF3	6.54108	13.3252	1.02656	8.25188e-57	1.10823e-54	up
CPSF4	4.80063	12.3373	1.36173	9.39446e-57	1.14698e-54	up
DDX41	12.7294	25.5291	1.00398	1.55867e-56	1.74441e-54	up
MTIF2	10.7171	18.6744	0.80115	4.37908e-56	4.52392e-54	up
DHX57	1.55993	3.65095	1.22679	5.15925e-56	4.94919e-54	up
EZH2	2.20482	7.98684	1.85697	8.73256e-56	7.81855e-54	up
SF3B4	11.007	28.6611	1.38067	1.05267e-55	8.83581e-54	up
USP39	7.74715	14.8928	0.94288	1.54692e-55	1.22207e-53	up
DUS4L	1.42369	3.18763	1.16285	1.99883e-55	1.49135e-53	up
LARS	8.37467	17.5139	1.0644	2.24561e-55	1.58729e-53	up
XPO5	3.24464	7.83129	1.27119	3.65944e-55	2.45732e-53	up
DROSHA	3.32356	7.5236	1.17869	8.05193e-55	5.1494e-53	up
LARP1	11.4628	24.8762	1.1178	1.17954e-54	7.20054e-53	up
INTS8	4.11681	10.7052	1.37871	1.35501e-54	7.91208e-53	up
NONO	38.7618	73.6331	0.925718	1.5386e-54	8.60973e-53	up
PTCD1	3.26904	7.1126	1.12151	2.00638e-54	1.07783e-52	up
SNRPC	19.1772	47.6989	1.31456	2.27775e-54	1.17655e-52	up
MRPL9	13.5092	29.3075	1.11732	2.58566e-54	1.28613e-52	up
TDRKH	1.02121	3.5828	1.81081	4.70426e-54	2.25637e-52	up
DDX49	8.81902	19.6755	1.15771	1.2191e-53	5.64568e-52	up
SND1	22.3513	43.2556	0.952526	1.49798e-53	6.70594e-52	up
RUVBL2	15.8199	31.7981	1.0072	2.06315e-53	8.75828e-52	up
RBM42	15.3359	29.0471	0.921487	2.08686e-53	8.75828e-52	up
POP4	5.39792	9.45041	0.807973	3.29432e-53	1.31618e-51	up
SNRPE	12.435	33.4837	1.42905	3.3321e-53	1.31618e-51	up
EFTUD2	7.37775	15.0514	1.02865	8.37612e-53	3.21404e-51	up
QARS	24.2469	49.3602	1.02555	8.96675e-53	3.3451e-51	up
MKRN1	12.021	22.0094	0.872561	1.24607e-52	4.5229e-51	up
AARS2	2.52115	5.75534	1.19082	1.54548e-52	5.46206e-51	up
LSM4	22.2385	60.7162	1.44902	2.19517e-52	7.55927e-51	up
TARBP1	3.3933	10.3944	1.61504	3.44972e-52	1.1558e-50	up
NHP2	23.3358	52.4776	1.16916	3.52849e-52	1.1558e-50	up
TAF9	19.3622	38.5383	0.993051	3.77573e-52	1.20733e-50	up
EIF3B	21.4201	45.3854	1.08327	4.08605e-52	1.27618e-50	up
FTSJ2	6.89145	12.361	0.842922	6.86175e-52	2.09439e-50	up
EPRS	8.11684	19.677	1.27752	8.98868e-52	2.68262e-50	up
GEMIN6	6.7083	13.6529	1.02518	1.28775e-51	3.75968e-50	up
TSEN15	5.37464	11.5136	1.0991	1.72391e-51	4.92598e-50	up
NSUN5	3.11377	7.07473	1.18401	1.84385e-51	5.15895e-50	up
UBAP2L	11.3651	27.438	1.27156	2.33292e-51	6.39411e-50	up
TCOF1	3.00673	7.27709	1.27517	2.85361e-51	7.6648e-50	up
CSTF2	1.8601	4.47914	1.26784	3.12073e-51	8.21793e-50	up
FAM103A1	9.32316	17.3352	0.894812	3.56879e-51	9.21709e-50	up
FTSJ3	7.22559	14.5482	1.00966	4.46224e-51	1.13071e-49	up
SNRPB	28.8315	75.6166	1.39106	4.77138e-51	1.18666e-49	up
R3HDM1	2.36296	4.65673	0.978722	6.89434e-51	1.68347e-49	up
LAS1L	7.60305	13.0207	0.776153	1.2575e-50	3.01575e-49	up
MRPL10	8.64643	16.2824	0.91314	2.02703e-50	4.69362e-49	up
SNRPD2	45.8352	104.741	1.19229	2.02703e-50	4.69362e-49	up
PRPF31	11.7541	21.1714	0.848955	2.23977e-50	5.09833e-49	up
RBM34	9.35139	19.8224	1.08388	2.31552e-50	5.1829e-49	up
ELAVL1	4.611	7.78678	0.755947	2.9221e-50	6.4334e-49	up
ERAL1	12.4738	23.0174	0.883825	3.76916e-50	8.16449e-49	up
SMG7	7.9138	14.7627	0.899513	5.30945e-50	1.11416e-48	up
MAZ	17.9565	42.7177	1.25033	5.30945e-50	1.11416e-48	up
EDC3	3.28491	6.47855	0.979814	7.98653e-50	1.65014e-48	up
TYW1	2.95005	4.7136	0.67609	8.16456e-50	1.66136e-48	up
TERT	0.064847	1.3049	4.33076	1.222e-49	2.44947e-48	up
HNRNPUL1	17.4502	32.3517	0.890596	1.63328e-49	3.22574e-48	up
SCAF1	6.14928	10.8897	0.824477	1.88401e-49	3.66699e-48	up
TRMT6	3.32458	6.68399	1.00754	2.05698e-49	3.94646e-48	up
CHTOP	15.0745	26.7751	0.828778	2.29558e-49	4.34219e-48	up
ILF2	29.0045	68.9408	1.24908	2.64739e-49	4.92416e-48	up
INTS1	4.97467	10.3816	1.06135	2.67657e-49	4.92416e-48	up
TRMT112	66.7644	131.155	0.974126	2.82738e-49	5.13132e-48	up
PUF60	31.0516	68.1646	1.13436	2.98665e-49	5.3481e-48	up
NOL7	18.545	39.1595	1.07833	5.45246e-49	9.63506e-48	up
SMG5	11.1192	26.7239	1.26508	7.48406e-49	1.30534e-47	up
RUVBL1	5.59128	12.99	1.21615	8.81461e-49	1.5177e-47	up
MRPS21	51.4525	125.153	1.28239	9.51369e-49	1.61733e-47	up
WDR46	7.8485	16.3412	1.05802	1.07254e-48	1.80052e-47	up
LSM2	10.0608	24.7851	1.30073	2.10535e-48	3.49072e-47	up
TNPO3	6.77306	11.1906	0.724408	2.17507e-48	3.56234e-47	up
MRPL24	40.3506	96.9574	1.26476	2.27163e-48	3.67566e-47	up
VARS	6.98429	15.5167	1.15164	2.53209e-48	4.04435e-47	up
CRNKL1	4.00891	7.01727	0.807701	2.55972e-48	4.04435e-47	up
SUPT4H1	18.0881	33.5476	0.891167	3.1116e-48	4.85917e-47	up
THUMPD3	5.54244	8.54366	0.624333	4.21435e-48	6.5056e-47	up
HARS2	7.71302	14.0813	0.86841	4.40085e-48	6.64083e-47	up
DARS2	3.12395	8.48312	1.44122	4.40085e-48	6.64083e-47	up
DIS3L2	2.7881	4.59873	0.721951	4.54609e-48	6.78378e-47	up
METTL5	16.2885	30.4657	0.903328	6.2208e-48	9.18081e-47	up
IGF2BP3	0.292628	3.38242	3.53092	7.39453e-48	1.07944e-46	up
MRPS23	7.66743	18.358	1.2596	8.98019e-48	1.29682e-46	up
EIF2B1	13.1406	22.5908	0.781701	9.07759e-48	1.29694e-46	up
FXR1	5.51092	9.44249	0.776875	9.89565e-48	1.39893e-46	up
WDR12	4.67648	9.46543	1.01725	1.09039e-47	1.52542e-46	up
LSM14B	6.24871	12.0212	0.943946	1.47422e-47	2.04111e-46	up
MEX3A	0.217676	1.22505	2.49258	1.57255e-47	2.15504e-46	up
CNOT3	6.12145	10.8496	0.825694	2.05759e-47	2.79125e-46	up
UTP6	9.59218	16.9047	0.817495	2.07982e-47	2.79319e-46	up
MRPS17	12.2194	27.901	1.19114	2.125e-47	2.82561e-46	up
TSNAX	7.44096	14.2049	0.932826	2.63415e-47	3.46829e-46	up
RRP36	11.361	22.6358	0.994514	2.83966e-47	3.70259e-46	up
CDK5RAP1	6.6564	11.9831	0.848185	2.93255e-47	3.78694e-46	up
RBM45	2.45837	4.24507	0.788083	3.3713e-47	4.31205e-46	up
DHX35	2.25226	3.98603	0.823579	4.15477e-47	5.24286e-46	up
FBL	28.5896	62.2513	1.12262	4.17711e-47	5.24286e-46	up
RBM15B	2.99888	6.03309	1.00847	4.22209e-47	5.25025e-46	up
SART1	7.74299	13.7462	0.828065	4.64922e-47	5.72835e-46	up
NXF3	1.69293	0.456719	-1.89014	4.69821e-47	5.73609e-46	down
SRP9	76.974	134.118	0.801062	5.28632e-47	6.39597e-46	up
GARS	13.968	30.4122	1.12252	6.07485e-47	7.2844e-46	up
EIF2S3	23.0357	42.0532	0.868341	6.47726e-47	7.69819e-46	up
CASC3	8.33291	15.7033	0.914172	7.05535e-47	8.3117e-46	up
CNOT10	4.61114	7.78069	0.754775	1.14046e-46	1.33185e-45	up
DCAF13	6.02255	15.1067	1.32674	1.21577e-46	1.40756e-45	up
ANGEL2	2.81204	5.31023	0.917157	1.28229e-46	1.4719e-45	up
APEX1	36.1576	62.9546	0.800011	1.32393e-46	1.50682e-45	up
CPEB3	5.45506	2.10595	-1.37312	1.38156e-46	1.55918e-45	down
SLC4A1AP	5.16871	8.6372	0.74076	1.48846e-46	1.66584e-45	up
PA2G4	21.1392	37.5666	0.829529	1.90114e-46	2.09799e-45	up
PHAX	4.49053	7.60362	0.759801	1.92147e-46	2.09799e-45	up
EXOSC5	6.86563	14.6485	1.09329	1.92147e-46	2.09799e-45	up
PIH1D1	18.1274	31.0124	0.774671	2.06991e-46	2.24184e-45	up
SKIV2L2	10.9283	19.2172	0.814327	2.13695e-46	2.29594e-45	up
ZNF346	1.35428	2.50326	0.886285	2.9543e-46	3.14891e-45	up
TRMT12	2.1344	4.6328	1.11806	4.30427e-46	4.55168e-45	up
C11orf68	6.74643	13.4595	0.996428	5.3758e-46	5.64039e-45	up
SUB1	19.0023	40.1031	1.07754	5.43298e-46	5.65619e-45	up
RRP15	1.34459	2.75934	1.03715	5.49076e-46	5.67238e-45	up
SNRPA	11.1211	25.613	1.20358	8.20441e-46	8.41109e-45	up
REXO4	4.76966	9.35599	0.972005	8.74089e-46	8.89319e-45	up
SPATS2	2.19802	5.94954	1.43657	9.02207e-46	9.11026e-45	up
RBM8A	8.51287	15.5701	0.871058	1.01323e-45	1.0155e-44	up
IPO13	3.68769	7.13404	0.952002	1.40474e-45	1.39745e-44	up
METTL2A	1.73191	3.38368	0.96623	1.41961e-45	1.40186e-44	up
CANX	76.5906	153.43	1.00234	1.59389e-45	1.56247e-44	up
SWT1	1.11526	2.25085	1.01308	1.82748e-45	1.77849e-44	up
INTS7	3.18118	6.18183	0.958474	1.9465e-45	1.88068e-44	up
ERI3	9.50095	17.5762	0.887479	2.16223e-45	2.0742e-44	up
ABT1	6.49784	11.4684	0.819626	2.72424e-45	2.59479e-44	up
MIF4GD	6.40541	12.4217	0.955494	2.81138e-45	2.65893e-44	up
ZC3H10	1.33833	2.48533	0.893007	4.01555e-45	3.77125e-44	up
URM1	12.5734	25.035	0.993574	5.0557e-45	4.71514e-44	up
GTPBP3	2.84162	5.67247	0.997262	5.21691e-45	4.83194e-44	up
ABCF1	11.9977	21.8082	0.862108	5.67226e-45	5.2177e-44	up
UBTF	10.9317	17.0337	0.639874	6.63526e-45	6.06201e-44	up
MRPL30	5.01414	8.28	0.723629	7.84226e-45	7.11632e-44	up
DDX54	6.32823	10.7643	0.766381	1.1065e-44	9.97339e-44	up
ZMAT2	22.628	43.2464	0.934473	1.14165e-44	1.02216e-43	up
NUPL2	6.5701	11.8057	0.845494	1.15361e-44	1.02602e-43	up
FARSB	9.08181	16.334	0.846825	1.19024e-44	1.05164e-43	up
FASTK	18.2085	41.8631	1.20107	1.71344e-44	1.50402e-43	up
GEMIN7	4.1298	8.23018	0.994853	1.82375e-44	1.59045e-43	up
SRP14	83.5964	135.981	0.701891	1.98189e-44	1.71721e-43	up
NOL10	4.70598	7.4412	0.661039	2.08759e-44	1.7972e-43	up
SNUPN	6.30992	10.7366	0.766839	2.41433e-44	2.06525e-43	up
EIF1AD	4.1359	7.00237	0.759642	3.54379e-44	3.01223e-43	up
BUD13	3.82048	6.49665	0.765945	4.45059e-44	3.75921e-43	up
NAT10	5.61117	9.40703	0.745438	5.30641e-44	4.45406e-43	up
ZC3H8	2.64311	4.73589	0.841399	5.76397e-44	4.80808e-43	up
PSMA1	40.7405	66.9689	0.717029	6.59267e-44	5.4654e-43	up
ZC3HC1	4.96264	8.64135	0.800149	7.38574e-44	6.08531e-43	up
TRMT61B	3.53982	5.95587	0.750635	7.46238e-44	6.11096e-43	up
MCTS1	2.55791	4.30621	0.751452	7.85762e-44	6.39562e-43	up
TBRG4	12.3601	22.2374	0.847302	8.18875e-44	6.58532e-43	up
DNMT3B	0.427794	1.4296	1.74062	8.18875e-44	6.58532e-43	up
RBM22	10.1517	15.9833	0.654852	8.89322e-44	7.06722e-43	up
POLR2D	5.18768	8.78228	0.759505	8.89322e-44	7.06722e-43	up
PES1	12.0813	23.4565	0.957208	1.10426e-43	8.72366e-43	up
XPOT	8.91488	18.3797	1.04383	1.32914e-43	1.04388e-42	up
PRKDC	3.44937	8.88074	1.36435	1.4138e-43	1.10391e-42	up
EIF6	60.5899	106.276	0.810664	1.45811e-43	1.13194e-42	up
MRPS27	10.0607	17.0466	0.760759	1.48843e-43	1.14882e-42	up
ZCRB1	10.4046	17.3243	0.735579	1.56697e-43	1.20254e-42	up
SF3B14	35.3229	59.7648	0.758693	1.58317e-43	1.20807e-42	up
MRPS10	10.7013	18.8468	0.816537	1.90492e-43	1.44537e-42	up
RBMX2	5.07246	9.2193	0.861973	1.96455e-43	1.48224e-42	up
SLU7	5.88503	9.71355	0.722948	2.99204e-43	2.23239e-42	up
PTGES3	68.7449	119.354	0.795925	2.99204e-43	2.23239e-42	up
NARS	23.654	42.6258	0.849646	3.48908e-43	2.58886e-42	up
HTATSF1	9.67909	17.6472	0.866495	4.19502e-43	3.09556e-42	up
SF3A3	11.0199	19.2271	0.803023	5.36182e-43	3.93493e-42	up
RBM19	3.56542	6.42248	0.849058	5.52872e-43	4.03537e-42	up
UTP18	7.53829	14.5623	0.949926	5.93854e-43	4.31106e-42	up
DRG1	15.2947	26.4715	0.791411	6.37856e-43	4.60559e-42	up
LSM14A	13.6858	21.7228	0.666533	6.51013e-43	4.67546e-42	up
SRPK2	3.96472	7.43227	0.906584	6.64441e-43	4.74651e-42	up
UBA1	29.1223	48.7269	0.742595	7.06398e-43	5.01954e-42	up
DHX34	3.36509	7.20971	1.09929	7.50991e-43	5.30832e-42	up
CWC27	3.32144	6.25424	0.913026	1.36962e-42	9.63037e-42	up
DGCR14	1.28001	2.34322	0.87234	1.57908e-42	1.10453e-41	up
XPO1	15.8985	28.5064	0.842396	1.64457e-42	1.14438e-41	up
DYNLL1	88.1022	164.299	0.899076	1.83895e-42	1.27305e-41	up
EED	4.04907	7.17182	0.824751	2.14133e-42	1.47477e-41	up
RP9	2.72355	5.04852	0.890373	2.59627e-42	1.77898e-41	up
METTL2B	2.16803	3.7708	0.798483	2.7312e-42	1.86193e-41	up
ISY1	3.04383	5.02393	0.722932	2.87311e-42	1.94878e-41	up
EXOSC4	8.5578	20.8148	1.2823	2.90235e-42	1.95872e-41	up
RPP40	2.7136	5.92118	1.12568	3.34433e-42	2.24572e-41	up
PSMA6	50.3906	86.6749	0.782461	3.77604e-42	2.523e-41	up
MRPL49	12.5845	21.1781	0.750919	4.1358e-42	2.7497e-41	up
GPATCH4	6.93306	16.0645	1.21231	4.52965e-42	2.99671e-41	up
AIMP1	9.99224	16.7289	0.743463	5.48781e-42	3.61281e-41	up
MRPL11	10.1457	18.494	0.86619	5.77185e-42	3.78127e-41	up
PABPC1	100.773	257.919	1.35581	7.27869e-42	4.74528e-41	up
TXNL4A	13.1874	25.3654	0.943702	8.55181e-42	5.54835e-41	up
ZCCHC7	3.47661	5.82044	0.743445	9.36288e-42	6.04536e-41	up
SUGP1	6.46404	11.9747	0.889479	9.45759e-42	6.07729e-41	up
NAA38	1.35773	2.41279	0.829499	9.74749e-42	6.23375e-41	up
DENR	7.97873	13.9415	0.805156	9.94564e-42	6.33033e-41	up
TSN	9.82517	16.8199	0.775619	1.08881e-41	6.89751e-41	up
FAM98C	4.53611	7.74039	0.770952	1.16821e-41	7.36575e-41	up
DHX37	1.81345	3.5549	0.971073	1.31794e-41	8.27101e-41	up
DHX30	7.66488	11.7701	0.618791	1.38583e-41	8.6566e-41	up
RAE1	6.83646	11.993	0.810869	1.94932e-41	1.21201e-40	up
NOL12	2.56643	5.0436	0.974688	2.02908e-41	1.25578e-40	up
GPATCH1	2.13885	3.63896	0.766688	2.11207e-41	1.29521e-40	up
POLR2G	20.2177	38.0386	0.911847	2.11207e-41	1.29521e-40	up
CWF19L1	3.40558	5.77679	0.762368	2.15483e-41	1.31542e-40	up
RBM3	15.0582	29.5307	0.971667	2.38187e-41	1.44744e-40	up
WDR5	6.20587	12.6268	1.02478	2.40584e-41	1.45542e-40	up
ADAR	21.2423	41.38	0.961994	2.43005e-41	1.46348e-40	up
DHX16	9.21539	16.2383	0.817288	2.52935e-41	1.51648e-40	up
PHF5A	9.41766	15.9077	0.756282	2.82372e-41	1.68545e-40	up
RTF1	5.28975	7.89857	0.578393	3.21581e-41	1.91099e-40	up
MRM1	1.76779	3.7506	1.08517	3.38064e-41	2.00009e-40	up
RARS	16.0766	25.0531	0.640021	3.77343e-41	2.22268e-40	up
UTP23	1.97148	4.12058	1.06357	4.74742e-41	2.78419e-40	up
PAIP1	17.2134	27.7303	0.68793	5.29794e-41	3.09354e-40	up
CLK2	12.4208	25.8633	1.05815	7.36007e-41	4.27904e-40	up
RPLP1	630.176	1312.63	1.05863	7.43369e-41	4.30321e-40	up
PARS2	0.836884	1.75611	1.06928	7.73557e-41	4.45874e-40	up
MRPL48	9.79404	16.4673	0.749625	8.80341e-41	5.03106e-40	up
TFIP11	8.64846	14.6643	0.761794	8.80341e-41	5.03106e-40	up
RPUSD1	2.66924	5.78533	1.11597	8.98023e-41	5.11036e-40	up
PRIM1	1.79963	5.60288	1.63847	1.04239e-40	5.90686e-40	up
RPUSD3	7.8054	14.1915	0.862486	1.16271e-40	6.56103e-40	up
EIF2B4	11.6732	20.3167	0.799469	1.28404e-40	7.21534e-40	up
IPO11	2.29145	4.00746	0.806428	1.33602e-40	7.47617e-40	up
EXOSC1	7.49348	13.1989	0.816716	1.3628e-40	7.59433e-40	up
UBAP2	3.1909	6.0752	0.928969	1.49002e-40	8.23498e-40	up
MRPS12	13.2649	25.6421	0.950905	1.49002e-40	8.23498e-40	up
RALY	26.4834	52.0996	0.976187	1.56574e-40	8.61798e-40	up
DDX59	4.71649	8.60975	0.868257	1.62906e-40	8.92989e-40	up
ZNF473	1.26781	2.28831	0.851945	1.69492e-40	9.2157e-40	up
RPP21	12.6287	26.8065	1.08587	1.69492e-40	9.2157e-40	up
TRMT61A	2.73746	5.45625	0.995073	2.10743e-40	1.14124e-39	up
DDX39A	13.2523	30.1679	1.18678	2.28101e-40	1.23028e-39	up
DDX27	9.2741	15.6035	0.750592	2.54311e-40	1.36616e-39	up
PPIH	6.88425	14.2182	1.04637	2.86329e-40	1.53203e-39	up
NOL11	9.98533	16.857	0.755469	3.06825e-40	1.63518e-39	up
ZMAT5	8.58684	16.5444	0.946141	3.19186e-40	1.69433e-39	up
ZCCHC9	11.5995	21.8233	0.91181	3.45412e-40	1.82633e-39	up
RBM24	0.344562	3.03022	3.13659	3.73771e-40	1.96853e-39	up
CCDC86	4.86476	9.58003	0.977662	4.33359e-40	2.27344e-39	up
CNOT4	3.34087	5.08506	0.60604	4.41985e-40	2.30072e-39	up
EIF5B	13.0776	20.5179	0.649787	4.41985e-40	2.30072e-39	up
MRPS16	12.9302	21.3912	0.726276	4.68903e-40	2.43141e-39	up
RPUSD2	2.29018	3.89563	0.766394	5.07344e-40	2.62063e-39	up
HNRNPUL2	11.7176	18.4678	0.656336	6.42499e-40	3.29342e-39	up
HNRNPA3	28.5559	46.4628	0.702286	6.42499e-40	3.29342e-39	up
MKRN2	6.09329	9.00309	0.5632	8.2143e-40	4.19461e-39	up
PRPF19	18.6479	30.5746	0.71332	8.71278e-40	4.43229e-39	up
EXOSC9	6.72888	11.1066	0.722983	9.15106e-40	4.63769e-39	up
MRPL13	16.2649	35.6261	1.13117	9.42448e-40	4.7583e-39	up
SHQ1	2.58079	4.08649	0.663047	9.70603e-40	4.86388e-39	up
RPL8	401.425	1025.12	1.35259	9.70603e-40	4.86388e-39	up
HNRNPU	27.2093	44.3289	0.704145	9.89835e-40	4.94182e-39	up
HNRNPR	16.0356	28.0667	0.80758	1.09183e-39	5.43086e-39	up
ISG20L2	4.93382	10.8339	1.13477	1.10259e-39	5.46413e-39	up
LSM12	8.8251	14.1172	0.677771	1.12442e-39	5.5315e-39	up
SRP68	15.4052	24.7354	0.683161	1.12442e-39	5.5315e-39	up
EIF3H	53.6386	118.858	1.1479	1.47926e-39	7.25054e-39	up
MARS	13.7679	24.4484	0.828431	1.49381e-39	7.29523e-39	up
UPF1	9.89608	15.8999	0.684093	1.56872e-39	7.63331e-39	up
MRPS14	6.41104	11.1002	0.791961	1.79893e-39	8.72189e-39	up
DBR1	2.07253	3.69702	0.834971	1.88904e-39	9.12584e-39	up
SMG9	4.41166	8.8487	1.00414	1.92633e-39	9.27263e-39	up
ZCCHC17	5.2871	9.42062	0.833346	1.98364e-39	9.5144e-39	up
HNRNPL	49.7232	73.2645	0.559197	2.14489e-39	1.02512e-38	up
EIF3M	46.759	74.3228	0.66856	2.1872e-39	1.03796e-38	up
RRP9	5.40545	10.3516	0.937374	2.1872e-39	1.03796e-38	up
NHP2L1	24.5383	41.6771	0.76422	2.71108e-39	1.28203e-38	up
SNRPD1	8.70209	17.7102	1.02514	3.26277e-39	1.53751e-38	up
THOC5	5.2849	9.73474	0.881265	3.49303e-39	1.64026e-38	up
U2AF2	19.1693	30.4739	0.668773	3.5966e-39	1.68301e-38	up
RPP38	6.19375	10.1036	0.70599	3.77603e-39	1.76084e-38	up
DDX10	3.03442	5.1496	0.763042	3.81297e-39	1.77191e-38	up
SF3B2	31.0771	47.5885	0.61476	4.16203e-39	1.92745e-38	up
RPS5	206.215	447.29	1.11706	4.36949e-39	2.01657e-38	up
SNRPB2	12.2509	19.7722	0.690582	4.54284e-39	2.0894e-38	up
HARS	13.3807	21.7851	0.703183	4.76917e-39	2.18601e-38	up
CAPRIN1	13.1998	22.7142	0.783077	4.95828e-39	2.26496e-38	up
SNRPD3	31.7214	50.359	0.666793	5.00671e-39	2.27933e-38	up
HNRNPA1	97.203	173.669	0.837266	5.96345e-39	2.70571e-38	up
HNRNPC	50.4748	79.2836	0.651459	6.96531e-39	3.14963e-38	up
KIN	2.95643	4.95331	0.744535	7.67469e-39	3.45876e-38	up
CNP	8.98807	15.552	0.791017	8.45587e-39	3.79807e-38	up
NUTF2	22.0747	41.8683	0.923463	8.96201e-39	4.01199e-38	up
FASTKD3	4.0523	6.78996	0.74466	9.31605e-39	4.15663e-38	up
TARS2	7.62511	14.2423	0.901352	9.59068e-39	4.265e-38	up
POP1	0.704775	1.29581	0.878616	9.77822e-39	4.33404e-38	up
MRPS7	18.8361	32.2315	0.774973	9.96941e-39	4.40425e-38	up
SF3A2	10.9387	22.5668	1.04476	1.2098e-38	5.32708e-38	up
CNOT6	2.10976	3.94883	0.904349	1.25751e-38	5.51906e-38	up
UTP14A	3.85502	6.91494	0.842979	1.34554e-38	5.88619e-38	up
SUZ12	4.53434	8.32997	0.877418	1.55535e-38	6.78193e-38	up
NPM1	107.386	225.809	1.0723	1.63228e-38	7.09433e-38	up
SLBP	11.0512	20.0673	0.860643	1.68023e-38	7.27921e-38	up
EIF2B5	10.4022	15.4716	0.572729	1.69653e-38	7.32617e-38	up
DDX42	16.5935	26.2458	0.661473	1.99887e-38	8.60409e-38	up
SNRNP200	12.9777	22.202	0.774658	2.33214e-38	1.00066e-37	up
SMAD2	2.53437	4.4388	0.808541	2.61783e-38	1.11611e-37	up
POP5	13.6356	26.3182	0.948683	2.61783e-38	1.11611e-37	up
PRR3	2.09903	3.95033	0.912253	2.66872e-38	1.13421e-37	up
STRBP	1.63919	3.23371	0.980206	2.8547e-38	1.20942e-37	up
GTPBP2	6.78076	15.562	1.19851	3.20398e-38	1.35313e-37	up
SNRPG	31.3109	53.858	0.782494	3.84583e-38	1.61911e-37	up
EIF3D	30.8414	59.4775	0.947474	4.03501e-38	1.68817e-37	up
RPSA	67.5659	149.843	1.14908	4.03501e-38	1.68817e-37	up
HEATR1	5.43386	9.82885	0.855045	4.39914e-38	1.83479e-37	up
ICT1	14.8902	24.3321	0.708496	5.59111e-38	2.32472e-37	up
EIF4H	52.8157	76.3217	0.531126	6.09465e-38	2.52627e-37	up
GPKOW	3.6091	6.14609	0.768029	6.70715e-38	2.7716e-37	up
RRP1B	3.48004	5.95344	0.774619	8.43834e-38	3.47628e-37	up
TSEN34	7.64656	12.1914	0.672985	8.76725e-38	3.60074e-37	up
RNASEH1	3.62759	6.65444	0.875308	9.73894e-38	3.98762e-37	up
ILF3	14.3123	26.6356	0.896106	9.92678e-38	4.05218e-37	up
AIMP2	14.5132	24.9535	0.781877	1.0022e-37	4.07867e-37	up
EXOSC3	5.87086	9.7579	0.732999	1.05122e-37	4.26522e-37	up
LARP4B	4.80712	8.4851	0.819758	1.22464e-37	4.9539e-37	up
RBM12B	1.54	3.50921	1.18822	2.00965e-37	8.105e-37	up
ZFR	9.27946	14.9075	0.683923	2.02886e-37	8.15796e-37	up
THOC7	19.5755	30.7973	0.653756	2.52458e-37	1.01209e-36	up
SRP19	14.0428	22.028	0.649502	2.82925e-37	1.13086e-36	up
RPL26L1	14.4067	24.4099	0.760729	3.62048e-37	1.44282e-36	up
RRNAD1	8.0033	13.943	0.800875	4.45924e-37	1.77182e-36	up
GTF2F1	9.39886	14.9974	0.674155	5.7566e-37	2.28057e-36	up
UHMK1	9.24861	17.4885	0.919096	6.20861e-37	2.4524e-36	up
UTP15	2.15949	3.55507	0.719184	7.22112e-37	2.84398e-36	up
DDX46	6.71156	9.99214	0.574146	7.28959e-37	2.86255e-36	up
SMG8	2.27388	4.34234	0.933315	7.64175e-37	2.99209e-36	up
NCBP2	13.4704	22.3832	0.732628	8.24069e-37	3.21722e-36	up
CALR	264.643	449.313	0.763672	8.31877e-37	3.22893e-36	up
XRCC6	44.6774	81.0236	0.858796	8.31877e-37	3.22893e-36	up
EIF2B2	7.89359	12.5979	0.674426	9.14112e-37	3.5379e-36	up
CD3EAP	2.28061	4.03845	0.82438	1.08301e-36	4.17955e-36	up
MRPL42	5.6491	8.84537	0.646901	1.17875e-36	4.53598e-36	up
RNF113A	5.55343	9.68966	0.803066	1.21249e-36	4.6525e-36	up
WDR4	1.60229	2.99354	0.901716	1.22395e-36	4.6831e-36	up
EIF3K	70.1446	121.827	0.796431	1.33206e-36	5.08227e-36	up
POLDIP3	8.00145	14.2759	0.835252	1.54821e-36	5.8902e-36	up
HNRNPA2B1	117.6	172.993	0.556833	1.86799e-36	7.08675e-36	up
BRCA1	0.733391	2.10935	1.52415	1.99477e-36	7.54642e-36	up
KHSRP	12.4631	20.6915	0.731372	2.15016e-36	8.08871e-36	up
ZCCHC3	4.52896	7.99645	0.820179	2.15016e-36	8.08871e-36	up
EIF3G	46.0233	75.5098	0.714301	2.38365e-36	8.94201e-36	up
DKC1	9.55118	17.5785	0.880058	2.45159e-36	9.17126e-36	up
TARDBP	19.5589	28.4565	0.540931	2.47466e-36	9.23186e-36	up
FAM120A	17.2642	25.921	0.586335	2.52145e-36	9.38036e-36	up
NGDN	12.6142	19.2501	0.609814	3.21605e-36	1.19314e-35	up
RBM10	9.72387	15.3605	0.659627	3.36996e-36	1.24679e-35	up
EIF4ENIF1	3.50125	5.61216	0.680687	4.25648e-36	1.57045e-35	up
PRPF38A	6.30815	9.6058	0.606688	4.80548e-36	1.76815e-35	up
PUS7	2.37745	4.80984	1.01657	4.85051e-36	1.77985e-35	up
UNKL	2.50206	5.2709	1.07493	5.42476e-36	1.98514e-35	up
EIF4A3	15.1741	26.6076	0.810225	5.57858e-36	2.03588e-35	up
GLE1	5.58953	8.62085	0.625104	5.73673e-36	2.08228e-35	up
KPNB1	17.9828	31.0894	0.789803	5.73673e-36	2.08228e-35	up
PARP1	14.2537	28.1605	0.982332	5.95455e-36	2.15551e-35	up
RPLP0	343.915	753.892	1.1323	6.53572e-36	2.35953e-35	up
MATR3	25.0783	36.3827	0.536813	7.17322e-36	2.58274e-35	up
MEPCE	12.7562	22.5203	0.820028	7.87248e-36	2.82694e-35	up
BRIX1	10.5487	19.1761	0.86224	8.84245e-36	3.16678e-35	up
DZIP3	1.50347	2.99756	0.99549	9.13479e-36	3.26277e-35	up
WDR61	15.1765	23.1324	0.60807	9.30609e-36	3.31514e-35	up
SUPT5H	18.3056	28.264	0.626682	9.83941e-36	3.49585e-35	up
BYSL	3.9201	7.59979	0.955071	1.00238e-35	3.55199e-35	up
SSB	25.6954	41.8608	0.704088	1.24085e-35	4.38541e-35	up
CLP1	3.0981	4.88241	0.656209	1.29972e-35	4.58143e-35	up
CNOT8	8.62756	13.1181	0.604531	1.7002e-35	5.97739e-35	up
PDCD11	3.75233	6.34942	0.75884	1.7807e-35	6.24408e-35	up
GTPBP4	8.70903	15.7568	0.85539	1.89981e-35	6.64438e-35	up
PARN	6.28015	10.0044	0.671759	1.97139e-35	6.87682e-35	up
FARSA	11.3232	17.9892	0.667847	2.12269e-35	7.38542e-35	up
RRS1	6.08059	16.0447	1.39982	2.24368e-35	7.78622e-35	up
CSTF1	6.55483	9.71721	0.567985	2.28552e-35	7.89063e-35	up
TRNAU1AP	2.74292	5.18062	0.917415	2.28552e-35	7.89063e-35	up
DHX8	4.12762	7.00073	0.762194	2.32813e-35	8.01713e-35	up
UTP20	1.38352	2.29145	0.727922	2.48358e-35	8.53056e-35	up
UBA52	58.6969	104.82	0.836561	2.577e-35	8.82884e-35	up
TAF15	29.43	43.8209	0.574332	2.64934e-35	9.0536e-35	up
RPL30	572.392	1223.75	1.09623	2.85227e-35	9.72234e-35	up
GEMIN5	2.22187	3.41842	0.621555	3.09908e-35	1.05369e-34	up
UNK	3.59626	6.32387	0.814311	3.21548e-35	1.0905e-34	up
DHX29	5.34218	8.50363	0.670648	3.59138e-35	1.21492e-34	up
DDX1	17.4189	27.3408	0.650399	3.90167e-35	1.31657e-34	up
PRDX1	183.792	355.055	0.949971	5.14134e-35	1.7262e-34	up
NXT2	2.47984	5.14705	1.0535	5.14134e-35	1.7262e-34	up
WARS2	2.52191	4.18984	0.732379	6.77153e-35	2.26787e-34	up
DND1	3.26457	5.66877	0.79614	7.49021e-35	2.50233e-34	up
TGS1	2.42844	4.5059	0.891786	9.33189e-35	3.10986e-34	up
GRWD1	5.86756	9.45209	0.687872	9.76884e-35	3.24741e-34	up
FRG1B	2.37186	5.20584	1.13411	1.40805e-34	4.66918e-34	up
METTL3	11.6047	19.5563	0.752918	1.52859e-34	5.05641e-34	up
EIF2A	12.1584	18.0708	0.571704	1.5426e-34	5.09022e-34	up
DAZAP1	18.2449	29.4239	0.689499	1.68992e-34	5.56265e-34	up
SART3	5.45834	8.31145	0.606639	1.97311e-34	6.47894e-34	up
U2SURP	7.53421	11.8315	0.651104	2.10299e-34	6.88858e-34	up
TSEN2	1.93914	3.33242	0.781148	2.25157e-34	7.35732e-34	up
DDX20	2.27323	3.65522	0.685213	2.3034e-34	7.5084e-34	up
SF3B3	4.94684	7.90977	0.677129	2.38877e-34	7.76784e-34	up
DUS1L	29.3052	54.4302	0.89325	2.59253e-34	8.41007e-34	up
MRPL22	4.35318	6.82325	0.648387	2.97119e-34	9.6152e-34	up
CPSF2	4.2089	6.64854	0.659594	3.13761e-34	1.01293e-33	up
MRPL47	12.2801	20.432	0.734511	3.28333e-34	1.05744e-33	up
RNPS1	14.8574	25.3233	0.769279	3.79637e-34	1.21974e-33	up
SYMPK	10.5443	18.2112	0.788361	3.86586e-34	1.23911e-33	up
GNL1	3.83617	5.87576	0.615108	4.34937e-34	1.39076e-33	up
HNRNPA0	16.2233	24.8392	0.614553	4.5099e-34	1.43867e-33	up
IMP4	19.806	30.0728	0.602524	4.59235e-34	1.4615e-33	up
SF3A1	8.59604	13.4427	0.645076	4.6763e-34	1.4847e-33	up
DDX23	14.1165	20.7463	0.555476	4.71885e-34	1.49467e-33	up
DYNC1H1	6.63505	11.4142	0.782653	5.30822e-34	1.6774e-33	up
AZGP1	948.445	480.386	-0.981372	5.65529e-34	1.78288e-33	down
RIOK1	4.63405	7.96194	0.780847	7.34995e-34	2.31171e-33	up
NOP56	21.6376	39.7877	0.878785	9.20989e-34	2.88993e-33	up
MRPL52	13.1038	23.0196	0.812876	9.63453e-34	3.01613e-33	up
RPL38	350.112	695.692	0.990634	9.80979e-34	3.06385e-33	up
BZW2	8.10497	17.0657	1.07422	1.01698e-33	3.16893e-33	up
EIF3E	83.2385	180.43	1.11612	1.02619e-33	3.19021e-33	up
RBMX	19.8092	31.4791	0.668225	1.12291e-33	3.48284e-33	up
MRPL51	53.8633	88.2852	0.712869	1.14332e-33	3.53796e-33	up
TTF2	0.8111	1.90467	1.23159	1.62362e-33	5.01269e-33	up
RNMT	3.33259	5.70029	0.774391	1.63827e-33	5.04632e-33	up
MAGOHB	2.12419	3.41752	0.686038	1.74455e-33	5.36141e-33	up
IARS	10.5665	18.3833	0.798896	1.85769e-33	5.69606e-33	up
MRPL53	20.2299	32.648	0.69051	2.08747e-33	6.38603e-33	up
EEF2K	2.08771	3.58904	0.781678	2.80547e-33	8.56305e-33	up
MRPS5	21.9202	31.7627	0.535072	2.9868e-33	9.09584e-33	up
MRPS9	10.8939	16.261	0.57789	3.1234e-33	9.49032e-33	up
PTBP1	37.1971	57.3414	0.624386	3.66857e-33	1.11216e-32	up
PRPF40B	3.00214	5.59372	0.897816	3.83611e-33	1.15773e-32	up
RPL27	359.976	683.404	0.924837	3.83611e-33	1.15773e-32	up
WDR83	9.04715	13.881	0.617577	4.23193e-33	1.27432e-32	up
DCP2	1.78214	3.00111	0.751889	5.78156e-33	1.73705e-32	up
ZNF622	8.51373	13.934	0.710744	6.54887e-33	1.9632e-32	up
RPS10	250.158	569.271	1.18628	7.35158e-33	2.19893e-32	up
GATC	11.1365	16.0316	0.525633	7.48346e-33	2.2334e-32	up
IARS2	18.0833	35.2625	0.963477	7.61769e-33	2.26842e-32	up
EFTUD1	2.84301	4.60864	0.696921	7.89337e-33	2.34531e-32	up
RAN	52.9063	108.125	1.03119	7.96382e-33	2.36102e-32	up
MRPL17	6.62144	11.2907	0.769916	8.1066e-33	2.39805e-32	up
PTRH1	3.23237	5.83636	0.852474	8.85956e-33	2.61503e-32	up
RPL36A	130.433	284.086	1.12302	9.01829e-33	2.65604e-32	up
ATXN2	4.72863	7.38112	0.642418	9.85528e-33	2.8962e-32	up
ZNF768	8.0401	14.0749	0.807839	1.07694e-32	3.15792e-32	up
DEK	17.0141	31.1114	0.87071	1.33213e-32	3.89771e-32	up
RPL6	318.368	554.964	0.801702	1.42988e-32	4.17464e-32	up
KHDRBS1	18.4026	27.8089	0.595639	1.50785e-32	4.3927e-32	up
ESF1	4.33081	7.38136	0.769249	1.53476e-32	4.46143e-32	up
AARSD1	9.72055	16.1802	0.735119	2.0726e-32	5.99894e-32	up
SYF2	12.717	19.3724	0.607247	2.3451e-32	6.77307e-32	up
DHX9	14.1593	22.8971	0.693411	2.56125e-32	7.38147e-32	up
DNAJC21	4.37565	6.4649	0.563132	2.58393e-32	7.43086e-32	up
INTS2	1.12995	2.16488	0.938025	2.65315e-32	7.61364e-32	up
PUM2	12.7553	18.2764	0.51888	2.87207e-32	8.22428e-32	up
LRPPRC	11.278	19.6654	0.80214	3.2203e-32	9.20185e-32	up
WIBG	11.6752	17.5817	0.590623	3.80598e-32	1.08523e-31	up
CD2BP2	7.35174	12.8854	0.809583	4.38039e-32	1.24637e-31	up
MRPL3	18.7774	27.0171	0.524881	4.61731e-32	1.311e-31	up
STAU2	4.57126	8.36713	0.872143	4.90984e-32	1.39112e-31	up
RPS7	374.975	684.718	0.868715	5.17518e-32	1.46321e-31	up
PDCD7	3.89754	5.91657	0.602196	5.45476e-32	1.53902e-31	up
TRMT2A	8.38669	14.0169	0.740998	5.50279e-32	1.54932e-31	up
INTS4	3.64679	5.58239	0.614254	5.64942e-32	1.58727e-31	up
ENOX2	1.33764	2.30636	0.785929	6.11299e-32	1.71393e-31	up
DDX56	17.0792	26.1226	0.613054	7.15643e-32	2.00231e-31	up
EIF2S2	18.8748	30.489	0.691828	8.75064e-32	2.4382e-31	up
SAMD4B	5.4911	9.24301	0.751269	8.75064e-32	2.4382e-31	up
URB2	0.934515	1.69992	0.863173	8.9049e-32	2.47604e-31	up
SNW1	13.5899	19.8843	0.549092	9.46638e-32	2.62672e-31	up
EXOSC7	9.34073	13.8971	0.573176	1.0466e-31	2.89812e-31	up
RPS20	382.903	806.701	1.07505	1.2192e-31	3.36909e-31	up
THOC2	4.92122	8.12915	0.724089	1.22987e-31	3.39161e-31	up
INTS3	13.215	23.9266	0.856445	1.61102e-31	4.4336e-31	up
CNOT1	8.63147	13.2476	0.618056	1.65361e-31	4.54152e-31	up
EXOSC10	10.0614	15.5993	0.632652	1.72711e-31	4.73368e-31	up
PURB	3.35809	5.36682	0.676428	2.00209e-31	5.4762e-31	up
SURF6	7.22387	11.1403	0.624941	2.05495e-31	5.60934e-31	up
MRPS18A	14.3923	25.7941	0.84174	2.12758e-31	5.79582e-31	up
MAGOH	18.2181	27.2318	0.579925	2.18372e-31	5.93671e-31	up
RPL28	189.454	352.661	0.896433	2.26087e-31	6.13403e-31	up
MRPS33	28.0086	45.0728	0.686385	3.14291e-31	8.50993e-31	up
EEF1D	118.228	237.163	1.0043	3.54773e-31	9.58673e-31	up
TSR2	13.6167	20.5681	0.595034	3.93565e-31	1.06136e-30	up
RBM4B	3.92803	6.46694	0.719277	4.75935e-31	1.28092e-30	up
FTSJ1	5.97178	9.86656	0.724384	5.18829e-31	1.39358e-30	up
MRPS11	9.57223	14.7239	0.621228	5.41694e-31	1.44919e-30	up
MRPL21	22.1713	37.6402	0.763579	5.41694e-31	1.44919e-30	up
TRMT1L	4.00604	6.20768	0.631877	6.43595e-31	1.71839e-30	up
DDX55	5.76481	9.40921	0.7068	6.83583e-31	1.82153e-30	up
SNRPF	19.9976	35.4163	0.824586	7.645e-31	2.03312e-30	up
LSM7	19.9736	37.0673	0.892049	9.47765e-31	2.51551e-30	up
CHERP	7.76634	12.0601	0.634938	1.01516e-30	2.68906e-30	up
RPS18	755.767	1605.01	1.08657	1.09667e-30	2.89927e-30	up
RPS21	202.02	426.764	1.07894	1.14473e-30	3.02038e-30	up
CPSF1	9.94823	19.3915	0.962912	1.21554e-30	3.20093e-30	up
BOP1	2.09025	5.18177	1.30977	1.29071e-30	3.39221e-30	up
PRPF3	13.858	22.913	0.725446	1.30181e-30	3.41472e-30	up
RBM28	5.17438	8.45272	0.70803	1.43043e-30	3.74478e-30	up
RPP30	3.21831	5.00284	0.636442	1.44274e-30	3.76964e-30	up
MRPL15	15.9746	29.425	0.881268	1.45514e-30	3.79467e-30	up
MOV10	15.0082	23.4344	0.642871	1.48027e-30	3.85272e-30	up
NOL6	5.25766	8.55132	0.701726	1.51877e-30	3.94529e-30	up
IGF2BP1	0.0299851	2.45385	6.35465	1.78034e-30	4.61583e-30	up
TBL3	5.95838	9.05257	0.603406	2.03112e-30	5.25586e-30	up
UPF3B	3.93182	6.81004	0.792467	2.13789e-30	5.5215e-30	up
SNRNP27	9.32466	13.261	0.508067	2.26951e-30	5.83899e-30	up
MRPL45	10.0684	17.0243	0.757762	2.26951e-30	5.83899e-30	up
RPL37	203.036	372.688	0.876234	2.28896e-30	5.87776e-30	up
NOM1	2.3435	3.53393	0.592607	3.98116e-30	1.02036e-29	up
SNRPA1	13.9339	24.8573	0.83507	4.01513e-30	1.02711e-29	up
ZFP36	211.142	97.5522	-1.11397	4.11879e-30	1.05162e-29	down
PARP12	7.55306	13.4917	0.836937	4.18936e-30	1.06761e-29	up
TRMT1	10.1087	18.3987	0.864012	4.40834e-30	1.12129e-29	up
RPL19	547.436	922.045	0.752147	4.52209e-30	1.14805e-29	up
SRSF9	34.071	54.1627	0.668755	4.71813e-30	1.19556e-29	up
TNPO2	5.91185	9.19314	0.636949	4.92261e-30	1.24502e-29	up
PUS1	7.69677	14.5217	0.915886	5.78306e-30	1.4599e-29	up
TRMT2B	1.90507	3.16119	0.730622	5.85701e-30	1.47303e-29	up
TRMT5	1.94334	2.86659	0.5608	6.2412e-30	1.56672e-29	up
RNASEH2C	8.72551	13.8337	0.664881	6.56646e-30	1.64529e-29	up
UTP11L	6.03996	9.13662	0.59712	6.85032e-30	1.71322e-29	up
ANG	706.696	382.981	-0.883817	7.45507e-30	1.861e-29	down
MRPL55	25.1743	47.995	0.930935	8.75376e-30	2.18113e-29	up
DNMT1	3.85116	7.61413	0.983385	1.01047e-29	2.50844e-29	up
MTPAP	2.68919	3.86063	0.521663	1.02767e-29	2.54642e-29	up
POLR2L	40.4724	68.5918	0.761099	1.03637e-29	2.56326e-29	up
RRP7A	3.38511	6.22936	0.879882	1.14674e-29	2.83101e-29	up
TROVE2	2.40687	4.05898	0.75396	1.15645e-29	2.84974e-29	up
TARBP2	6.52737	10.9025	0.740082	1.30122e-29	3.20062e-29	up
RCL1	29.1739	17.5367	-0.734302	1.32332e-29	3.24903e-29	down
RNASEH2B	4.59003	7.57567	0.722871	1.50139e-29	3.67279e-29	up
GEMIN8	2.67071	4.12424	0.626906	1.56587e-29	3.82358e-29	up
RPL17	371.704	681.379	0.874301	1.5791e-29	3.84887e-29	up
NPM3	4.60219	11.0609	1.26508	1.9482e-29	4.73991e-29	up
NOC4L	5.01859	7.83379	0.642427	2.28489e-29	5.54902e-29	up
EEF1E1	5.9747	11.7062	0.970338	3.08894e-29	7.47468e-29	up
INTS5	2.92786	4.33945	0.567666	3.19404e-29	7.7151e-29	up
PNPT1	4.0827	6.03386	0.563557	3.41498e-29	8.23396e-29	up
PPP1R8	6.91303	10.0556	0.540611	3.74376e-29	9.01053e-29	up
ZGPAT	39.5357	21.5856	-0.873087	4.13831e-29	9.94232e-29	down
POLR1E	14.7606	8.9214	-0.726407	4.20797e-29	1.00916e-28	down
RPLP2	352.151	669.451	0.926785	4.27879e-29	1.02432e-28	up
HNRNPAB	35.5394	54.1299	0.607007	4.61239e-29	1.10221e-28	up
PAIP2	32.6731	48.9154	0.582187	6.32971e-29	1.50991e-28	up
MRPS34	26.1168	43.3794	0.732035	6.48965e-29	1.54532e-28	up
SNRNP48	2.6983	4.42364	0.713185	6.76517e-29	1.60807e-28	up
YTHDF1	10.2833	14.7017	0.515682	7.14073e-29	1.69435e-28	up
TSEN54	6.34191	11.9084	0.908987	7.85665e-29	1.86093e-28	up
CPSF6	5.51532	9.27381	0.749718	8.53674e-29	2.01846e-28	up
PRPF4	5.40626	8.3283	0.623389	9.04726e-29	2.13541e-28	up
TOP3B	3.15501	5.3377	0.758572	9.66787e-29	2.27789e-28	up
PRPF40A	6.66336	9.74675	0.548672	9.99383e-29	2.35056e-28	up
TCERG1	7.5174	12.331	0.713978	1.01609e-28	2.38568e-28	up
CCDC59	6.59998	9.40463	0.510911	1.03307e-28	2.42131e-28	up
MRPS24	42.4719	67.475	0.667846	1.05033e-28	2.45749e-28	up
RBM4	21.003	31.8983	0.602885	1.35758e-28	3.17083e-28	up
RPS14	463.858	830.324	0.839991	1.39167e-28	3.24483e-28	up
EXOG	1.4394	2.49259	0.792175	1.41488e-28	3.2932e-28	up
XPO6	7.27248	11.6619	0.68128	1.61483e-28	3.75211e-28	up
POLRMT	10.031	15.3324	0.612117	1.75379e-28	4.06794e-28	up
PAIP2B	3.3818	1.78879	-0.918807	1.76832e-28	4.09458e-28	down
RPS11	555.601	897.35	0.691622	1.82765e-28	4.22468e-28	up
EXOSC2	4.99052	7.64084	0.614541	1.9046e-28	4.39498e-28	up
IPO4	4.73553	7.81083	0.721949	2.30205e-28	5.29394e-28	up
DARS	16.1931	22.9159	0.500968	2.37913e-28	5.46183e-28	up
YARS2	2.94284	4.37676	0.572652	2.60453e-28	5.96909e-28	up
POLR2J	11.8881	22.5132	0.92126	2.92228e-28	6.6859e-28	up
NCL	78.2058	117.744	0.590307	3.38789e-28	7.738e-28	up
XAB2	9.69676	14.1795	0.548227	3.47235e-28	7.91743e-28	up
RPS16	373.916	643.907	0.784139	4.02478e-28	9.1615e-28	up
SRSF1	21.9083	32.1306	0.552471	4.05791e-28	9.22127e-28	up
RSRC1	2.74849	4.8719	0.825845	4.93935e-28	1.12053e-27	up
NSA2	33.9387	52.0049	0.615717	5.67618e-28	1.28552e-27	up
MRPL43	22.5795	34.19	0.598563	8.12894e-28	1.83791e-27	up
CDC5L	9.61244	15.3217	0.672602	9.48958e-28	2.14193e-27	up
PPWD1	7.66629	11.2263	0.550283	9.56714e-28	2.15582e-27	up
RPL23	412.948	740.904	0.843325	1.02941e-27	2.31574e-27	up
AQR	3.42295	5.02635	0.554271	1.07214e-27	2.40782e-27	up
RPL7A	386.057	691.509	0.840934	1.08971e-27	2.44322e-27	up
CTU1	1.0455	1.95011	0.899356	1.45978e-27	3.26747e-27	up
ZC3H3	5.39726	12.1243	1.16761	1.5703e-27	3.509e-27	up
RPL15	177.862	271.973	0.612707	2.00215e-27	4.46659e-27	up
GAPDH	627.073	1188.5	0.922442	2.24215e-27	4.99371e-27	up
ATXN2L	14.9249	24.1436	0.693917	2.29718e-27	5.10779e-27	up
RPL13A	468.193	833.538	0.832144	2.76601e-27	6.14007e-27	up
RPS19	278.947	526.737	0.917089	2.99836e-27	6.64487e-27	up
PQBP1	27.1804	41.8044	0.62109	3.02263e-27	6.68763e-27	up
RBM41	2.44435	3.61932	0.566269	3.32956e-27	7.35461e-27	up
CSTF3	8.17399	12.7637	0.642938	4.34229e-27	9.5445e-27	up
SARNP	16.6678	27.0322	0.697612	4.34229e-27	9.5445e-27	up
FUS	16.5252	25.4103	0.620749	4.44826e-27	9.76147e-27	up
GNL2	13.7742	21.2611	0.626242	5.6597e-27	1.23996e-26	up
UPF3A	9.48747	15.0364	0.664364	5.98646e-27	1.30942e-26	up
C12orf65	4.49306	7.1121	0.662579	6.13217e-27	1.33911e-26	up
NOP10	59.933	98.4782	0.716455	6.53813e-27	1.42313e-26	up
RBM17	12.4695	18.6365	0.579728	1.2995e-26	2.82399e-26	up
RIOK2	3.52097	5.18224	0.557602	1.30989e-26	2.84197e-26	up
CCRN4L	5.46977	2.52744	-1.1138	1.34156e-26	2.90598e-26	down
NOL8	4.89168	7.58955	0.633686	1.36309e-26	2.94787e-26	up
AARS	22.6206	35.9689	0.669111	1.51164e-26	3.26388e-26	up
THUMPD2	2.62206	4.14964	0.662282	1.52371e-26	3.28466e-26	up
APTX	8.2758	12.4698	0.591462	1.59817e-26	3.43965e-26	up
KARS	26.4187	40.127	0.603014	1.74416e-26	3.74786e-26	up
PSTK	1.4029	2.34371	0.740381	1.77209e-26	3.80179e-26	up
RPL4	361.234	588.544	0.704218	1.91854e-26	4.10941e-26	up
RPS19BP1	29.1575	49.9621	0.77697	2.69763e-26	5.76898e-26	up
YTHDF3	10.5562	16.382	0.634026	2.8739e-26	6.13616e-26	up
MRPL4	17.4576	25.8555	0.566617	2.89672e-26	6.17507e-26	up
TIAL1	10.4929	15.0821	0.523416	3.72996e-26	7.93873e-26	up
CXorf23	1.1132	1.84835	0.731527	4.23168e-26	8.99232e-26	up
SETD1A	2.65665	4.01025	0.594082	4.80022e-26	1.01843e-25	up
RPS27A	304.48	519.919	0.77194	5.27573e-26	1.11756e-25	up
DHX40	4.08202	6.96896	0.771662	5.5307e-26	1.16972e-25	up
WRAP53	1.52605	2.62659	0.783385	5.66274e-26	1.19576e-25	up
RPL7	430.802	953.87	1.14677	5.88977e-26	1.24175e-25	up
EMG1	11.2326	18.4924	0.719243	6.83781e-26	1.43937e-25	up
RPS27	873.033	1555.05	0.832856	8.92681e-26	1.87617e-25	up
FARS2	2.74895	4.46581	0.700041	9.06773e-26	1.90281e-25	up
RPL39	537.286	946.047	0.816223	1.46053e-25	3.05052e-25	up
FAM120C	0.913123	1.56548	0.777724	1.68046e-25	3.499e-25	up
PABPC4	20.8455	31.6959	0.60456	1.77459e-25	3.68927e-25	up
SUPV3L1	8.23206	11.9144	0.533376	1.94826e-25	4.04407e-25	up
MRPL28	20.2408	33.1222	0.710532	2.12221e-25	4.39834e-25	up
MRPL36	20.9137	32.2502	0.62486	2.45965e-25	5.08984e-25	up
POLR2H	27.5839	46.364	0.749178	2.76316e-25	5.70911e-25	up
CCAR1	9.97315	14.811	0.570543	2.98582e-25	6.15969e-25	up
THOC1	10.2187	15.117	0.564958	3.03246e-25	6.24631e-25	up
RBM14	4.16235	5.92448	0.509289	3.40591e-25	6.99409e-25	up
LARP1B	9.06019	6.22099	-0.542397	3.62336e-25	7.41795e-25	down
DDX52	3.97849	6.01543	0.596447	3.62336e-25	7.41795e-25	up
TRIT1	4.7719	7.20869	0.595172	3.67984e-25	7.52211e-25	up
RPL29	392.247	643.112	0.713306	4.49851e-25	9.18161e-25	up
OBFC1	1.18276	1.81774	0.619991	4.60388e-25	9.38242e-25	up
DNAAF2	2.68517	3.99035	0.571503	4.78497e-25	9.7367e-25	up
PNO1	5.40993	8.20932	0.601654	4.93491e-25	1.00266e-24	up
RPS2	263.741	521.14	0.982549	5.20859e-25	1.05667e-24	up
AGFG1	4.16356	6.46556	0.634958	5.24889e-25	1.06324e-24	up
DDX51	2.72201	4.30703	0.662017	5.33043e-25	1.07813e-24	up
ACIN1	24.3752	39.2006	0.685459	5.62583e-25	1.13616e-24	up
BCDIN3D	1.07409	1.5775	0.554532	6.17043e-25	1.24428e-24	up
PRPF4B	7.85459	12.092	0.62245	6.51191e-25	1.31117e-24	up
PUSL1	3.73496	7.68979	1.04185	6.71538e-25	1.35011e-24	up
FASTKD5	3.93687	5.63397	0.517102	7.59419e-25	1.52451e-24	up
LONP1	16.9827	25.3367	0.57716	7.71176e-25	1.5458e-24	up
MRPL38	18.592	28.9648	0.639621	9.70783e-25	1.94012e-24	up
EIF4A2	99.4149	145.065	0.545168	1.07245e-24	2.13694e-24	up
QTRTD1	2.56242	3.7063	0.532475	1.08069e-24	2.147e-24	up
RPS8	422.525	714.787	0.758476	1.089e-24	2.1603e-24	up
FIP1L1	7.33449	10.6028	0.531681	1.15777e-24	2.29334e-24	up
SFSWAP	7.18128	11.1004	0.628296	1.16666e-24	2.30755e-24	up
MTHFSD	2.22069	3.54667	0.675457	1.21215e-24	2.394e-24	up
UPF2	5.48165	7.83151	0.514682	1.39096e-24	2.74311e-24	up
PABPN1	26.1137	39.3174	0.59036	1.50134e-24	2.95646e-24	up
TRMU	6.26306	9.61213	0.617989	1.52444e-24	2.99754e-24	up
METTL1	6.05783	10.2653	0.76091	1.53612e-24	3.01609e-24	up
PTRH2	15.9729	25.8231	0.69304	1.7488e-24	3.42867e-24	up
NSUN4	2.61878	3.76593	0.524114	1.83063e-24	3.58386e-24	up
LSM5	7.0585	11.3625	0.686853	2.26551e-24	4.42235e-24	up
MRPL50	11.3531	18.2425	0.684218	2.53909e-24	4.94921e-24	up
KHNYN	8.55576	12.9025	0.592682	3.23691e-24	6.30024e-24	up
RRP1	8.15424	12.5934	0.627047	3.38747e-24	6.58375e-24	up
RPL23A	256.098	459.675	0.843919	3.43918e-24	6.6746e-24	up
EEFSEC	5.84869	8.32195	0.508808	3.7379e-24	7.24387e-24	up
AKAP1	16.361	24.5271	0.584117	4.15551e-24	8.03e-24	up
RPL18	313.419	552.066	0.81675	4.31559e-24	8.32736e-24	up
PSPC1	6.11655	8.82723	0.529242	4.41456e-24	8.5061e-24	up
ERI2	10.1092	6.9073	-0.549478	4.48178e-24	8.62325e-24	down
RPL10A	268.697	468.395	0.801749	5.09567e-24	9.7904e-24	up
STRAP	25.4855	36.9228	0.534834	5.17316e-24	9.92508e-24	up
TDRD7	2.99775	4.53399	0.596899	5.57846e-24	1.0657e-23	up
PIH1D2	0.826315	1.54796	0.905603	5.83657e-24	1.11343e-23	up
LSM3	28.4403	41.7402	0.553501	6.48575e-24	1.23376e-23	up
FCF1	5.63719	8.02842	0.510139	7.48249e-24	1.42136e-23	up
RBMS3	1.33035	0.711965	-0.901927	7.94625e-24	1.50732e-23	down
NSUN3	2.12738	3.02635	0.508499	8.76131e-24	1.65958e-23	up
RPL22L1	7.16929	17.1796	1.2608	1.04895e-23	1.98414e-23	up
ZNF579	2.21526	4.35809	0.976219	1.06479e-23	2.01127e-23	up
RPL10	211.324	348.959	0.723602	1.34288e-23	2.52943e-23	up
SUGP2	8.27625	13.2256	0.676285	1.81023e-23	3.40495e-23	up
QRSL1	2.98369	4.31372	0.531836	1.85117e-23	3.47708e-23	up
SRP72	12.0789	18.0873	0.582489	1.95029e-23	3.65815e-23	up
RPL35A	305.879	513.036	0.746099	2.03942e-23	3.82e-23	up
RPS23	80.5208	133.469	0.729072	2.10107e-23	3.92999e-23	up
ZRANB2	15.7716	22.772	0.529929	3.115e-23	5.80229e-23	up
LUC7L3	32.3491	49.2579	0.60663	4.34655e-23	8.07388e-23	up
POLR2J3	0.911554	1.60522	0.816373	4.71454e-23	8.74535e-23	up
PTBP2	3.34447	5.24179	0.648284	5.18938e-23	9.58643e-23	up
MEX3D	1.97324	3.80535	0.947461	5.26652e-23	9.71557e-23	up
G3BP1	16.8013	24.8247	0.563204	5.71152e-23	1.0522e-22	up
MRPS35	21.3087	30.2669	0.506298	6.01387e-23	1.10639e-22	up
LSM11	0.34158	0.669932	0.971792	7.07113e-23	1.29911e-22	up
SKIV2L	11.6566	17.5819	0.592944	9.76822e-23	1.79218e-22	up
AKAP8L	17.2627	25.5069	0.563231	1.13928e-22	2.08453e-22	up
RQCD1	5.89087	9.80066	0.734399	1.29015e-22	2.35738e-22	up
RNH1	29.1355	41.5111	0.510718	1.29962e-22	2.36823e-22	up
RPL27A	64.7514	109.039	0.751865	1.29962e-22	2.36823e-22	up
TNPO1	6.66205	9.83294	0.561656	1.34799e-22	2.45305e-22	up
THOC6	7.65197	12.4377	0.700815	1.38797e-22	2.52239e-22	up
EIF3I	48.0398	70.3314	0.549939	1.53736e-22	2.7901e-22	up
HRSP12	392.429	251.141	-0.643936	1.80488e-22	3.27119e-22	down
RBFOX2	5.70415	9.18049	0.686558	1.9841e-22	3.58634e-22	up
RPS4X	374.681	623.551	0.734845	1.9841e-22	3.58634e-22	up
RPL14	238.546	407.067	0.770996	2.24529e-22	4.05298e-22	up
EIF4G3	5.75643	8.61783	0.58215	3.20402e-22	5.75268e-22	up
MRPL18	27.4863	41.8282	0.60576	3.25077e-22	5.82882e-22	up
ATXN1L	2.24213	3.61397	0.688716	3.2744e-22	5.86336e-22	up
CTU2	3.61103	5.41388	0.584253	3.34631e-22	5.98414e-22	up
RNASE4	164.27	110.988	-0.565667	3.49484e-22	6.24146e-22	down
SF3B5	38.769	61.9534	0.676279	3.83942e-22	6.83865e-22	up
DHX38	6.74124	9.70821	0.526192	3.9236e-22	6.97933e-22	up
RPL5	280.75	435.847	0.634535	4.37266e-22	7.76783e-22	up
PAPOLG	1.15215	1.66329	0.529713	5.0151e-22	8.89734e-22	up
RPS3	287.47	517.174	0.847239	5.05139e-22	8.94989e-22	up
HABP4	3.80424	6.82797	0.843847	8.59917e-22	1.51757e-21	up
MRPS30	8.91832	12.7247	0.512789	9.10662e-22	1.60501e-21	up
GAR1	6.13517	9.04645	0.560248	1.11273e-21	1.95859e-21	up
SNRNP25	10.2147	16.247	0.669519	1.20374e-21	2.116e-21	up
POLR2I	13.4054	19.8985	0.569846	1.33029e-21	2.33234e-21	up
RPL37A	574.862	1016.21	0.821908	2.55904e-21	4.48081e-21	up
ZFC3H1	3.60118	5.78163	0.683006	2.57723e-21	4.5068e-21	up
THOC3	1.50337	2.66416	0.825485	2.90693e-21	5.07673e-21	up
INTS9	1.87121	2.98104	0.671846	3.01161e-21	5.25271e-21	up
GNL3L	1.50216	2.27525	0.598989	3.51827e-21	6.12845e-21	up
REXO2	15.2364	22.4979	0.562267	3.5432e-21	6.16389e-21	up
GPATCH8	3.64142	5.43008	0.576475	3.80235e-21	6.60615e-21	up
DDX31	2.46313	3.56521	0.533494	3.91118e-21	6.78645e-21	up
RPS12	525.87	950.277	0.853642	6.58205e-21	1.13914e-20	up
DRG2	8.79766	12.7066	0.530381	6.86489e-21	1.18656e-20	up
CPSF3L	16.7017	25.6957	0.62153	8.64928e-21	1.49114e-20	up
RRP12	3.70195	6.03615	0.705344	8.89459e-21	1.5295e-20	up
NOP16	15.3464	24.1888	0.656436	1.00864e-20	1.73223e-20	up
GFM2	9.80805	14.5491	0.568896	1.02282e-20	1.75434e-20	up
TYW3	3.78063	5.43319	0.523175	1.14359e-20	1.95897e-20	up
DALRD3	15.8935	26.362	0.730019	1.20076e-20	2.05429e-20	up
FMR1	11.3772	17.6946	0.637165	1.31454e-20	2.24608e-20	up
EIF4G2	78.4609	112.698	0.522421	1.34227e-20	2.29056e-20	up
YRDC	4.96832	7.12854	0.52085	2.00783e-20	3.41332e-20	up
POLR2F	10.7348	15.9145	0.568049	2.04999e-20	3.48058e-20	up
NOP2	10.68	16.9158	0.663462	2.32196e-20	3.93736e-20	up
ZC3HAV1	3.4275	4.90454	0.516962	2.57562e-20	4.36198e-20	up
RPL36	272.881	456.84	0.743419	2.91638e-20	4.93287e-20	up
SRRT	21.4772	30.7532	0.517926	3.23411e-20	5.46341e-20	up
NOVA2	0.43843	0.825045	0.912124	3.4647e-20	5.84559e-20	up
ARL6IP4	55.3221	78.4124	0.503226	3.48863e-20	5.87859e-20	up
URB1	1.62383	2.40937	0.569251	5.16044e-20	8.65228e-20	up
XRN2	12.4805	18.4104	0.560842	5.26763e-20	8.82097e-20	up
VARS2	7.44375	11.3397	0.607288	5.52635e-20	9.2312e-20	up
BAZ2A	6.29049	9.12568	0.536759	5.95851e-20	9.94072e-20	up
IPO7	10.7627	15.7865	0.552645	6.51247e-20	1.08514e-19	up
SARS2	5.06271	7.55989	0.578457	6.55714e-20	1.09123e-19	up
EIF3L	57.4691	86.9106	0.596745	9.03557e-20	1.50183e-19	up
RPS15	199.009	326.751	0.715359	9.34841e-20	1.55191e-19	up
MEX3C	3.7689	5.75181	0.609873	1.04232e-19	1.7282e-19	up
SRA1	14.7539	23.0732	0.645128	1.06379e-19	1.76162e-19	up
TDRD3	3.7393	5.48785	0.553473	1.07835e-19	1.78353e-19	up
SRFBP1	1.90485	2.82867	0.570443	1.20211e-19	1.98334e-19	up
LCMT2	1.66527	2.37814	0.514078	1.40497e-19	2.31519e-19	up
DDX39B	58.9961	85.7005	0.538683	1.53423e-19	2.52509e-19	up
MRPS15	44.0165	67.8746	0.624826	1.78028e-19	2.92645e-19	up
SNRNP40	7.05415	10.0635	0.512589	2.44403e-19	4.00284e-19	up
SMAD3	7.70334	12.0146	0.641236	2.49386e-19	4.07452e-19	up
CELF6	1.64674	5.25206	1.67327	2.70345e-19	4.41158e-19	up
PRPF39	7.50407	11.029	0.555554	2.74003e-19	4.46585e-19	up
FASTKD1	5.1514	7.8495	0.607635	2.85274e-19	4.64392e-19	up
SMAD5	6.36751	10.411	0.709307	2.87197e-19	4.66955e-19	up
MRPL33	32.3367	48.5071	0.585026	3.1129e-19	5.05517e-19	up
RPL18A	302.578	518.58	0.777261	3.44231e-19	5.58337e-19	up
KIAA0391	5.67668	8.07364	0.508172	3.6076e-19	5.83736e-19	up
RPL31	474.893	748.652	0.656692	4.38005e-19	7.06171e-19	up
AEN	4.8217	7.90324	0.712902	4.55919e-19	7.34171e-19	up
ZCCHC11	3.85132	5.72751	0.572557	5.42284e-19	8.71157e-19	up
FDXACB1	0.758082	1.0893	0.522981	5.64404e-19	9.05609e-19	up
SNRNP35	11.9518	17.2874	0.532502	5.91339e-19	9.45439e-19	up
ASH1L	2.94623	5.03756	0.773856	6.32034e-19	1.0081e-18	up
PSIP1	7.02285	11.2268	0.676816	7.76593e-19	1.23574e-18	up
RPL35	353.148	622.183	0.817065	8.24369e-19	1.30866e-18	up
YBX1	98.2418	156.988	0.676246	1.06019e-18	1.68104e-18	up
QTRT1	17.4095	27.1795	0.642647	1.77257e-18	2.79408e-18	up
IPO5	10.3122	16.431	0.672073	1.77257e-18	2.79408e-18	up
RPL32	186.9	292.017	0.643789	1.86817e-18	2.94132e-18	up
EXOSC8	9.23803	13.4714	0.544246	1.91786e-18	3.0125e-18	up
MVP	20.2653	38.0187	0.907701	1.91786e-18	3.0125e-18	up
RPS28	319.973	563.718	0.817024	1.96886e-18	3.08899e-18	up
PTRHD1	11.8382	17.8498	0.592459	2.64347e-18	4.13293e-18	up
SETD1B	2.67529	3.82276	0.514921	3.21527e-18	5.02106e-18	up
POLR2B	14.534	20.631	0.505383	4.11752e-18	6.42257e-18	up
MRPL14	33.1463	53.6536	0.694828	5.58505e-18	8.69145e-18	up
LSM1	13.7242	19.98	0.541837	6.03596e-18	9.37143e-18	up
SLIRP	48.5956	72.0321	0.567815	8.2278e-18	1.27597e-17	up
MRPS18B	27.1383	45.2764	0.738426	8.77495e-18	1.35926e-17	up
RPS13	314.07	463.303	0.560872	1.07096e-17	1.65512e-17	up
FUBP1	8.6713	13.7855	0.668831	1.12016e-17	1.72521e-17	up
MRPL12	39.4043	65.3431	0.72968	1.73056e-17	2.65313e-17	up
TRPT1	14.5514	21.3327	0.551902	1.83277e-17	2.80662e-17	up
MPHOSPH6	6.41767	9.71445	0.598083	2.39416e-17	3.66214e-17	up
RAVER1	3.87445	6.11141	0.657514	2.45575e-17	3.75207e-17	up
RPS6	549.664	852.988	0.633975	2.91435e-17	4.44265e-17	up
RPF2	15.684	23.6704	0.59379	4.04825e-17	6.15023e-17	up
MAEL	0.100924	1.45716	3.85182	4.53736e-17	6.88551e-17	up
MRTO4	7.94747	11.8685	0.578571	5.4075e-17	8.19669e-17	up
SYNCRIP	13.5325	19.884	0.555177	5.47585e-17	8.29095e-17	up
GNL3	27.8241	39.4569	0.503944	5.75789e-17	8.69836e-17	up
TIA1	11.5398	16.8603	0.547011	6.13065e-17	9.25108e-17	up
CLK3	12.4135	17.8839	0.526749	6.81972e-17	1.02793e-16	up
PABPC1L	13.1094	21.0285	0.681749	8.43496e-17	1.26855e-16	up
TFB2M	9.1478	14.3514	0.649699	1.03938e-16	1.55966e-16	up
RPS24	545.228	914.047	0.745409	1.27999e-16	1.91856e-16	up
EEF2	213.616	303.304	0.505743	1.70198e-16	2.54255e-16	up
NXT1	5.49598	8.09603	0.558836	1.72315e-16	2.56846e-16	up
RNASEK	52.7596	79.429	0.590232	2.78601e-16	4.14353e-16	up
SMN2	1.9974	2.87897	0.527427	2.96231e-16	4.40086e-16	up
SMN1	2.00736	2.89304	0.527287	3.11123e-16	4.617e-16	up
POLR2J2	3.84804	7.57257	0.976661	3.20803e-16	4.75539e-16	up
NOB1	10.3355	15.2654	0.562662	3.99823e-16	5.9202e-16	up
MSI2	1.74905	3.43543	0.973919	4.07215e-16	6.02301e-16	up
PPAN	8.3652	12.5109	0.580708	4.4624e-16	6.59297e-16	up
NARS2	5.86539	8.45313	0.527258	5.32428e-16	7.85771e-16	up
SSU72	34.1465	50.7416	0.571431	6.31135e-16	9.30421e-16	up
LSM10	14.9058	21.557	0.532282	9.46488e-16	1.38922e-15	up
LENG9	5.03039	8.19707	0.704439	1.11363e-15	1.63097e-15	up
EEF1G	194.255	353.586	0.86411	1.34159e-15	1.9563e-15	up
RPL24	371.942	539.567	0.536724	1.35778e-15	1.97776e-15	up
KHDRBS3	3.20916	6.10035	0.926696	1.45033e-15	2.10801e-15	up
IGF2BP2	1.65802	6.17595	1.8972	1.61537e-15	2.34028e-15	up
FAM46A	14.0626	8.15493	-0.786122	2.3663e-15	3.41347e-15	down
MRPL2	19.6135	28.6641	0.547395	2.3663e-15	3.41347e-15	up
SMAD6	4.64696	3.12652	-0.571732	2.60237e-15	3.74999e-15	down
MRPL27	35.0088	50.4144	0.52612	3.37781e-15	4.85176e-15	up
PEG10	1.75487	35.5426	4.34011	5.4766e-15	7.82455e-15	up
NANOS1	0.921804	1.36615	0.567587	6.3414e-15	9.01217e-15	up
EEF1B2	170.62	259.647	0.605766	6.3414e-15	9.01217e-15	up
MBNL2	19.9946	13.7193	-0.543405	8.34634e-15	1.17867e-14	down
PCBP4	9.24695	13.3718	0.532143	9.99788e-15	1.40894e-14	up
EIF4B	49.6174	71.3537	0.524141	1.21096e-14	1.70474e-14	up
RPL12	376.721	591.555	0.651016	2.1076e-14	2.95769e-14	up
MARS2	2.01191	2.91169	0.533291	3.33188e-14	4.65631e-14	up
RPL41	1132.79	1635.57	0.529904	5.10271e-14	7.10886e-14	up
BARD1	0.346856	0.76217	1.13578	7.66045e-14	1.06281e-13	up
MRPS28	25.9989	38.283	0.558253	8.91528e-14	1.23308e-13	up
MRPL23	33.6947	50.6258	0.587349	1.17282e-13	1.61548e-13	up
MTG1	17.4231	24.7957	0.509087	2.38612e-13	3.27665e-13	up
YARS	13.8401	19.7328	0.511746	2.73837e-13	3.75269e-13	up
ADAT2	1.39002	2.03	0.546376	4.06351e-13	5.55732e-13	up
NOC2L	14.629	20.717	0.501986	5.72652e-13	7.79991e-13	up
RPS26	131.246	195.259	0.573112	8.87335e-13	1.20373e-12	up
FAM98B	3.42285	5.08923	0.572249	1.79787e-12	2.42424e-12	up
IGHMBP2	4.12904	6.10277	0.563659	1.99926e-12	2.69038e-12	up
EIF4E3	2.47712	1.72925	-0.518513	4.59055e-12	6.12225e-12	down
CPSF4L	2.82341	4.64004	0.716698	1.14647e-11	1.51248e-11	up
RPL7L1	11.0501	16.9726	0.619151	1.72435e-11	2.26374e-11	up
MBNL3	7.30037	17.2045	1.23675	2.49506e-11	3.25642e-11	up
RPS3A	419.34	612.916	0.547569	3.08201e-11	4.00691e-11	up
PUS7L	1.03519	1.49559	0.530821	5.25694e-11	6.82792e-11	up
ADAT1	1.66569	2.43967	0.550563	1.47987e-10	1.90736e-10	up
RPL13	367.577	568.689	0.629592	1.6383e-10	2.10953e-10	up
EIF5A2	0.40608	1.12945	1.47578	3.69988e-10	4.72782e-10	up
ERI1	1.68439	2.41301	0.51861	4.60008e-10	5.86696e-10	up
NPM2	0.511466	3.17875	2.63575	8.55936e-10	1.08241e-09	up
EEF1A1	892.893	1271.77	0.510281	8.78119e-10	1.10942e-09	up
RAVER2	0.886578	2.10357	1.24652	1.08684e-09	1.37055e-09	up
TRIM56	1.81743	2.81626	0.631875	3.3352e-09	4.16667e-09	up
ANGEL1	4.03177	5.99761	0.572974	4.0802e-09	5.08322e-09	up
NOL3	7.70102	14.3744	0.900378	1.86261e-08	2.29494e-08	up
CAPRIN2	4.71562	6.83041	0.534526	4.0768e-08	5.0047e-08	up
SNRPN	27.0762	48.4328	0.838961	5.19216e-08	6.36229e-08	up
HEXIM2	3.14008	4.6484	0.565933	7.43766e-08	9.08897e-08	up
MEX3B	0.410653	0.744201	0.857773	1.00244e-07	1.22056e-07	up
SRRM3	0.187916	0.962616	2.35687	1.10661e-07	1.34253e-07	up
DQX1	0.104775	1.13758	3.4406	2.02382e-07	2.44204e-07	up
ADAT3	0.953162	1.36003	0.512845	4.07896e-07	4.88675e-07	up
RPL39L	1.64168	6.17187	1.91053	4.76217e-07	5.66985e-07	up
ZNF385A	4.14176	7.10839	0.779279	1.26699e-06	1.49391e-06	up
RBPMS2	3.47756	5.40326	0.635756	1.42698e-06	1.67667e-06	up
RNASE1	33.9524	57.427	0.758217	1.03708e-05	1.19246e-05	up
AFF3	0.782532	1.45274	0.892553	1.33778e-05	1.53559e-05	up
RNASEL	1.16488	1.72079	0.562894	3.78628e-05	4.32396e-05	up
SAMHD1	8.09394	11.7706	0.540273	4.22158e-05	4.81698e-05	up
PTRF	11.3141	16.8047	0.570743	0.000101097	0.000114576	up
EEF1A2	1.37407	19.5419	3.83005	0.000129865	0.000146686	up
RPS4Y1	75.922	127.666	0.749784	0.000837278	0.000925485	up
RNASE2	0.272259	0.814458	1.58086	0.00095281	0.00105059	up
MSI1	0.478338	1.84531	1.94776	0.00213722	0.00233167	up
MYEF2	0.400619	1.33514	1.73668	0.00673007	0.00723079	up
FBLL1	0.514783	1.08021	1.06928	0.0119595	0.0127372	up
RANBP17	0.579894	1.3121	1.17802	0.0220712	0.0233215	up
NYNRIN	1.10064	2.0153	0.872659	0.0305658	0.0320952	up
