# Supplementary material for: A Prognostic Model Based on RNA Binding Protein Predicts Clinical Outcomes in Hepatocellular Carcinoma Patients
Source: Front Oncol. 2021 Feb 12;10:613102. doi: 10.3389/fonc.2020.613102 (PMC7907500; doi:10.3389/fonc.2020.613102)
Supplement: Supplementary file 6 [file Table_5.xlsx]

## Sheet: tcga_geocommondiffRBPexp
ID	conMean	treatMean	logFC	pValue	fdr	group
CPEB3	6.86339	1.34056	-2.35608	6.70126e-28	8.99978e-25	down
ZFP36	297.957	65.405	-2.18763	6.13542e-24	6.33836e-22	down
AZGP1	1007.15	313.722	-1.68272	4.02006e-25	5.99882e-23	down
RCL1	22.401	7.42262	-1.59356	3.56644e-22	2.5813e-20	down
MBNL2	29.2562	10.4239	-1.48885	3.78465e-18	7.7012e-17	down
PAIP2B	6.15132	2.24747	-1.45259	2.14972e-20	6.56152e-19	down
ANG	725.009	304.039	-1.25374	8.33025e-18	1.55382e-16	down
RNASE4	16.6768	7.1354	-1.22477	8.03591e-20	2.24838e-18	down
LARP1B	6.41826	2.84793	-1.17227	7.62806e-25	1.02445e-22	down
EIF4E3	1.98557	0.884968	-1.16585	2.50056e-17	4.14599e-16	down
SMAD6	1.44025	0.711153	-1.01808	6.6831e-18	1.2822e-16	down
POLR1E	12.3348	6.42297	-0.94142	9.22851e-22	4.55886e-20	down
FASTK	16.2148	23.0476	0.507309	8.72416e-10	3.45621e-09	up
RBM12B	0.683477	0.975482	0.513221	1.4493e-08	4.97803e-08	up
POLR2J3	0.148234	0.211596	0.513436	0.00138399	0.0022423	up
FBL	29.4747	42.085	0.51383	3.56051e-07	9.87968e-07	up
RRP15	1.71489	2.45193	0.5158	1.45483e-10	6.38509e-10	up
RUVBL1	2.91598	4.17159	0.516615	1.67188e-12	1.02036e-11	up
MRPS12	13.4134	19.2172	0.518723	3.52671e-06	8.51866e-06	up
LARP1	13.1553	18.8477	0.518737	9.68541e-10	3.82574e-09	up
RPS21	177.923	255.375	0.521366	7.21554e-13	4.75023e-12	up
DROSHA	2.65578	3.81211	0.521454	4.25894e-16	5.29779e-15	up
TRMT61A	4.69973	6.7476	0.521797	7.59155e-08	2.36553e-07	up
TSEN15	5.80755	8.34192	0.52245	3.31174e-10	1.38126e-09	up
CNOT6	1.70181	2.44783	0.524439	2.02227e-08	6.8068e-08	up
PRPF39	1.70534	2.45343	0.524741	6.31945e-11	2.88674e-10	up
CD3EAP	0.726176	1.04572	0.526107	2.91204e-06	7.11066e-06	up
ATXN2L	7.5274	10.8521	0.527757	7.13687e-10	2.8697e-09	up
NUPL2	2.71577	3.91624	0.528109	2.09275e-17	3.55768e-16	up
UBAP2	1.33855	1.93564	0.532144	3.0238e-11	1.46078e-10	up
SAMD4B	5.14253	7.43689	0.53222	1.33498e-16	1.88723e-15	up
MSI2	0.906208	1.31071	0.532431	3.83071e-06	9.13791e-06	up
DAP3	17.3421	25.1029	0.53357	3.53903e-13	2.44996e-12	up
PARP1	13.1852	19.1274	0.536714	1.04578e-08	3.648e-08	up
SUB1	10.4053	15.1004	0.537269	1.5693e-09	6.01599e-09	up
GTPBP3	2.20105	3.19565	0.537918	2.79391e-13	2.00654e-12	up
MRPL13	7.42544	10.788	0.538872	3.89909e-05	7.91008e-05	up
DDX41	9.97091	14.4958	0.539837	6.29618e-17	9.50086e-16	up
SNRPA1	3.89855	5.66775	0.539837	9.89405e-08	3.01993e-07	up
IARS	5.38227	7.82816	0.540458	1.01978e-08	3.56659e-08	up
NHP2	18.3457	26.7571	0.544474	1.67085e-12	1.02036e-11	up
MARS	6.63582	9.69242	0.546583	1.1114e-12	7.04063e-12	up
WDR46	10.1876	14.9024	0.548722	1.81941e-14	1.63991e-13	up
GPATCH1	1.45646	2.13096	0.549042	2.66853e-13	1.9268e-12	up
POP1	0.724426	1.06011	0.549299	1.57231e-09	6.01599e-09	up
ZNF473	0.754955	1.10692	0.552086	2.50112e-12	1.47324e-11	up
CASC3	6.00346	8.80948	0.553262	1.85998e-15	1.99837e-14	up
SNRPA	11.7796	17.2951	0.554068	2.85869e-12	1.662e-11	up
DHX37	2.0636	3.03186	0.555037	7.56477e-13	4.95585e-12	up
RPSA	62.4854	91.8231	0.555338	3.54452e-11	1.7001e-10	up
BZW2	5.15968	7.6175	0.562034	3.25442e-07	9.10561e-07	up
INTS7	3.44516	5.09683	0.565029	3.81746e-10	1.57749e-09	up
R3HDM1	1.49363	2.21042	0.565499	1.31293e-15	1.4453e-14	up
MRM1	3.03886	4.50749	0.568795	6.66672e-08	2.08219e-07	up
FUS	9.63162	14.2914	0.569292	5.68223e-12	3.07711e-11	up
EEF1E1	2.30484	3.42242	0.570352	1.15689e-05	2.5852e-05	up
NPM1	55.0511	82.0237	0.575268	5.99551e-10	2.42529e-09	up
AARSD1	0.66997	0.998447	0.575589	1.67759e-10	7.22117e-10	up
MTG1	1.30283	1.94628	0.579069	3.6437e-06	8.76969e-06	up
TRMT6	2.30156	3.4383	0.579085	2.05083e-14	1.81201e-13	up
RPP40	2.45608	3.67206	0.580234	4.33889e-06	1.02953e-05	up
MEX3B	0.210899	0.31625	0.584514	0.0131857	0.0184463	up
UTP14A	2.71688	4.0794	0.586409	2.33758e-13	1.70618e-12	up
RPUSD1	3.99194	5.99555	0.586802	1.76856e-11	8.96292e-11	up
EIF2D	4.74633	7.13994	0.589099	1.76821e-14	1.60453e-13	up
PUS7	1.67412	2.51845	0.589136	1.58739e-09	6.05645e-09	up
PUS1	2.9533	4.44692	0.590476	3.89013e-08	1.25588e-07	up
CTU1	1.13811	1.71511	0.591667	0.000190529	0.000354405	up
RALY	9.02689	13.6393	0.595472	3.87937e-15	3.93682e-14	up
RRP12	2.34424	3.54788	0.597836	7.96227e-08	2.4639e-07	up
EXOG	0.498888	0.757187	0.601934	8.59931e-11	3.84962e-10	up
RRP9	7.79043	11.8363	0.603449	1.68668e-12	1.02036e-11	up
LARS	5.02974	7.65109	0.605181	3.05985e-19	7.60997e-18	up
SFSWAP	1.70808	2.60467	0.608726	1.48528e-19	3.76366e-18	up
METTL3	2.13404	3.25971	0.611158	3.45126e-17	5.38958e-16	up
SNRPD1	3.99057	6.1002	0.61226	1.38933e-09	5.34632e-09	up
EXOSC4	15.4283	23.5978	0.613074	0.000410247	0.000721155	up
WDR83	1.93743	2.97074	0.616677	6.93339e-09	2.50273e-08	up
VARS	11.3339	17.383	0.617027	1.15152e-12	7.22661e-12	up
REPIN1	18.5885	28.5586	0.619513	6.47159e-11	2.94622e-10	up
BRCA1	0.58079	0.893424	0.621328	0.000274165	0.000499598	up
ADAT2	0.396369	0.611658	0.625882	1.19317e-06	3.08159e-06	up
LSM2	15.5845	24.2257	0.636429	2.22829e-11	1.11249e-10	up
INTS3	2.6907	4.18674	0.637847	2.12582e-08	7.13745e-08	up
LSM11	0.545695	0.851501	0.641914	1.60855e-09	6.11976e-09	up
PUF60	22.6276	35.3618	0.644111	2.45251e-11	1.21093e-10	up
SNRPD2	39.9775	62.4842	0.644305	1.16066e-13	9.06256e-13	up
UNK	2.48713	3.9028	0.650027	1.15376e-15	1.29125e-14	up
DDX49	10.6461	16.7625	0.654908	2.45102e-17	4.11465e-16	up
TCERG1	1.69091	2.66331	0.655421	1.51752e-15	1.64358e-14	up
MRPL24	48.4452	76.3086	0.655492	1.11408e-08	3.87618e-08	up
PUSL1	2.69774	4.24938	0.6555	1.52295e-05	3.34203e-05	up
IPO9	3.52763	5.56744	0.658313	1.54616e-14	1.41262e-13	up
EPRS	11.2715	17.8454	0.662873	1.59551e-13	1.19043e-12	up
THOC5	1.76548	2.80288	0.66685	8.33372e-14	6.66202e-13	up
PABPC1	114.271	181.907	0.670749	1.30178e-06	3.34281e-06	up
PTCD1	0.91262	1.45411	0.672052	4.64355e-10	1.89553e-09	up
EDC3	2.5024	3.9894	0.67286	1.77713e-20	5.55045e-19	up
AKAP8L	4.07483	6.52531	0.679307	3.03084e-16	3.99061e-15	up
CPSF1	8.61837	13.8178	0.681046	4.12423e-12	2.27936e-11	up
PRR3	1.56594	2.51143	0.681479	1.68664e-12	1.02036e-11	up
IGHMBP2	1.9844	3.18525	0.682703	4.32374e-05	8.69279e-05	up
MAZ	6.59429	10.6894	0.696899	1.16266e-11	5.9826e-11	up
MRPS23	3.38259	5.49239	0.699304	1.6566e-18	3.70803e-17	up
MRPS21	27.4366	44.5811	0.70033	1.19575e-13	9.28264e-13	up
POLR2K	17.4225	28.3264	0.701192	5.363e-14	4.44599e-13	up
RPL8	368.544	599.707	0.702421	1.80149e-13	1.32934e-12	up
NOP56	7.16357	11.7284	0.711252	5.23037e-13	3.49472e-12	up
DHX57	1.08135	1.77142	0.712074	1.99198e-21	8.36011e-20	up
RPL36A	7.38388	12.1326	0.716433	0.000132953	0.000252912	up
SUGP2	1.99258	3.29682	0.726439	6.32414e-15	6.15458e-14	up
SNRPC	38.3623	63.5191	0.7275	5.90711e-20	1.68793e-18	up
CPSF4	3.12515	5.17926	0.728819	4.26032e-16	5.29779e-15	up
RRS1	9.51783	15.7753	0.728962	6.0725e-07	1.64424e-06	up
LSM4	18.7731	31.1156	0.728973	2.88679e-14	2.50126e-13	up
PRKDC	3.80844	6.32155	0.73108	1.87632e-09	7.11836e-09	up
GPATCH4	4.64885	7.73823	0.735131	1.5462e-14	1.41262e-13	up
AARS2	2.819	4.70846	0.740072	6.4039e-19	1.50912e-17	up
DARS2	4.97982	8.32788	0.741856	4.00111e-12	2.22045e-11	up
ILF3	7.19637	12.088	0.748239	4.37175e-22	2.93563e-20	up
TTF2	0.367621	0.620896	0.756135	1.43753e-10	6.32984e-10	up
ZNF579	1.74197	2.94838	0.759199	1.57963e-06	4.00271e-06	up
TRMT1	5.33742	9.06508	0.764177	9.1846e-18	1.66688e-16	up
NSUN5	4.2496	7.21979	0.764628	3.74275e-18	7.7012e-17	up
NOL3	4.04331	6.92137	0.775519	2.5836e-05	5.44953e-05	up
NPM3	7.70522	13.2682	0.784063	1.4098e-06	3.59954e-06	up
SF3A2	9.19204	15.8785	0.788618	1.43871e-14	1.33254e-13	up
RBM3	18.5122	32.2178	0.799384	8.0122e-13	5.19825e-12	up
PTRH1	0.0105894	0.018473	0.802792	0.00177637	0.00285367	up
CSTF2	2.32788	4.0636	0.80374	2.45888e-16	3.27038e-15	up
TRMU	1.51941	2.66497	0.810604	9.06407e-14	7.16062e-13	up
HEATR1	1.47876	2.60014	0.814198	2.6328e-13	1.91127e-12	up
RPP21	2.3903	4.22023	0.820129	5.44284e-12	2.95941e-11	up
WDR4	1.71059	3.03709	0.828198	1.46176e-13	1.11432e-12	up
UPF3B	2.19244	3.90684	0.833467	5.3143e-18	1.04958e-16	up
XPO5	2.26879	4.12872	0.86377	8.38985e-22	4.50703e-20	up
ILF2	30.6087	55.8911	0.868677	1.10388e-21	5.11212e-20	up
TOP3B	0.0309233	0.056689	0.874374	1.91276e-06	4.78367e-06	up
UNKL	0.599838	1.09965	0.874395	3.41469e-10	1.41979e-09	up
INTS8	1.54893	2.89724	0.903408	9.73567e-19	2.2161e-17	up
MRPL53	1.15406	2.16589	0.908243	9.99822e-17	1.44383e-15	up
UBAP2L	7.47643	14.0458	0.909715	1.62111e-21	7.02307e-20	up
SNRPE	18.5967	35.0392	0.913922	3.52015e-21	1.39046e-19	up
GTPBP2	3.89052	7.35751	0.919253	2.1311e-16	2.95059e-15	up
TSEN54	3.95282	7.53537	0.930795	6.40506e-19	1.50912e-17	up
PRPF3	3.19103	6.10835	0.936759	5.25552e-21	1.86565e-19	up
DCAF13	2.00195	3.83828	0.939052	5.09125e-13	3.41877e-12	up
SF3B4	18.2047	35.0692	0.945894	1.39482e-19	3.60238e-18	up
TCOF1	1.71736	3.31779	0.950032	7.05732e-22	3.94916e-20	up
DDX39B	3.23473	6.35099	0.973335	3.60423e-11	1.72259e-10	up
CLK2	4.26881	8.39315	0.975377	5.29673e-22	3.09283e-20	up
PCBP4	3.3355	6.5994	0.984432	2.12105e-14	1.86181e-13	up
NOL12	0.549045	1.08944	0.988594	2.7475e-17	4.49986e-16	up
SNRPB	54.6293	110.294	1.0136	9.50469e-22	4.55886e-20	up
ZC3H3	4.50447	9.18219	1.02748	1.2784e-17	2.25907e-16	up
BARD1	0.29994	0.617981	1.04289	3.55915e-12	2.01685e-11	up
SMG9	1.29469	2.69035	1.05519	3.94391e-21	1.51334e-19	up
DHX34	1.93406	4.06171	1.07045	1.02548e-22	8.60763e-21	up
TDRKH	1.02248	2.18733	1.0971	5.75806e-14	4.74422e-13	up
DNMT1	1.79834	3.92141	1.12471	4.45967e-16	5.49481e-15	up
RPL22L1	7.44034	16.2749	1.12921	2.44004e-05	5.1606e-05	up
PRIM1	1.46552	3.35057	1.19299	2.28921e-14	1.99637e-13	up
EIF5A2	0.521646	1.19903	1.20072	0.0229712	0.0308503	up
SMG5	11.2414	26.0227	1.21095	1.43989e-21	6.44591e-20	up
DDX39A	5.51138	13.7149	1.31526	3.65188e-22	2.5813e-20	up
BOP1	7.51921	19.1484	1.34857	1.7672e-17	3.07257e-16	up
DNMT3B	0.234605	0.630267	1.42573	5.13213e-15	5.03098e-14	up
SPATS2	0.877269	2.40802	1.45675	1.85109e-26	4.97202e-24	up
RPL39L	1.98969	5.66488	1.5095	0.00667663	0.00971474	up
PABPC1L	1.42076	4.40329	1.63192	2.2779e-16	3.09012e-15	up
MEX3A	0.339655	1.06062	1.64277	6.31656e-12	3.37974e-11	up
TARBP1	1.21305	3.94544	1.70155	1.18744e-25	2.27819e-23	up
NPM2	0.623489	2.06141	1.72519	0.0346062	0.0452984	up
RNASEH2A	2.80231	9.42048	1.74918	1.4519e-23	1.29994e-21	up
IGF2BP2	0.802315	3.54045	2.14169	1.28393e-05	2.85484e-05	up
EZH2	0.566551	2.62473	2.21189	1.33073e-26	4.46793e-24	up
RBM24	0.341027	1.76562	2.37222	1.66142e-10	7.1977e-10	up
NANOS1	0.068136	0.402343	2.56194	1.47313e-12	9.07526e-12	up
MSI1	0.249093	2.3855	3.25954	0.0004428	0.000775333	up
SRRM3	0.0541791	0.592054	3.44992	4.70377e-06	1.11022e-05	up
EXO1	0.102819	1.14785	3.48075	1.20366e-26	4.46793e-24	up
MAEL	0.074764	1.13946	3.92986	0.0111052	0.0157158	up
EEF1A2	3.29823	50.5606	3.93825	2.0591e-05	4.41048e-05	up
IGF2BP3	0.0178961	0.413246	4.52928	6.03235e-11	2.765e-10	up
DQX1	0.0118217	0.734614	5.95747	2.97633e-07	8.37991e-07	up
IGF2BP1	0.013613	1.58353	6.86201	2.97441e-15	3.09661e-14	up
TERT	0.00276885	1.38022	8.9614	1.10199e-24	1.23331e-22	up
