# Supplementary material for: A Prognostic Model Based on RNA Binding Protein Predicts Clinical Outcomes in Hepatocellular Carcinoma Patients
Source: Front Oncol. 2021 Feb 12;10:613102. doi: 10.3389/fonc.2020.613102 (PMC7907500; doi:10.3389/fonc.2020.613102)
Supplement: Supplementary file 8 [file Table_7.xlsx]

## Sheet: KEGG
ID	Description	GeneRatio	BgRatio	pvalue	p.adjust	qvalue	geneID	Count
hsa03040	Spliceosome	9/41	149/8034	4.30521e-08	2.02345e-06	1.7674e-06	SNRPD2/LSM4/ALYREF/SNRPC/PUF60/SNRPB/SRSF5/LSM2/SF3B4	9
hsa03015	mRNA surveillance pathway	4/41	91/8034	0.00113249	0.0183016	0.0159857	ALYREF/UPF3B/PABPC1/SMG5	4
hsa03010	Ribosome	5/41	158/8034	0.00116819	0.0183016	0.0159857	MRPL24/RPS21/RPSA/MRPS21/RPL8	5
hsa03013	RNA transport	5/41	180/8034	0.00208116	0.0244537	0.0213593	TPR/ALYREF/UPF3B/PABPC1/RPP21	5
hsa03018	RNA degradation	3/41	79/8034	0.00745823	0.0701074	0.061236	LSM4/PABPC1/LSM2	3
hsa03020	RNA polymerase	2/41	31/8034	0.0107605	0.0842907	0.0736246	POLR1E/POLR2J3	2
hsa03030	DNA replication	2/41	36/8034	0.0143466	0.0963274	0.0841381	PRIM1/RNASEH2A	2
hsa00970	Aminoacyl-tRNA biosynthesis	2/41	66/8034	0.0443871	0.260774	0.227776	DARS2/SEPSECS	2
