# Supplementary material for: A Prognostic Model Based on RNA Binding Protein Predicts Clinical Outcomes in Hepatocellular Carcinoma Patients
Source: Front Oncol. 2021 Feb 12;10:613102. doi: 10.3389/fonc.2020.613102 (PMC7907500; doi:10.3389/fonc.2020.613102)
Supplement: Supplementary file 9 [file Table_8.xlsx]

## Sheet: subNet1.GO
Terms	ID	Description	GeneRatio	BgRatio	pvalue	p.adjust	qvalue	geneID	Count
BP	GO:0000377	RNA splicing, via transesterification reactions with bulged adenosine as nucleophile	20/38	379/18670	2.06143e-24	1.87688e-22	1.03447e-22	PRPF3/CPSF4/SF3B4/LSM2/FUS/SNRPC/SNRPA/SNRPA1/SF3A2/CASC3/POLR2K/CSTF2/UPF3B/SNRPD1/LSM4/SNRPE/SNRPD2/SNRPB/CPSF1/PUF60	20
BP	GO:0000398	mRNA splicing, via spliceosome	20/38	379/18670	2.06143e-24	1.87688e-22	1.03447e-22	PRPF3/CPSF4/SF3B4/LSM2/FUS/SNRPC/SNRPA/SNRPA1/SF3A2/CASC3/POLR2K/CSTF2/UPF3B/SNRPD1/LSM4/SNRPE/SNRPD2/SNRPB/CPSF1/PUF60	20
BP	GO:0000375	RNA splicing, via transesterification reactions	20/38	382/18670	2.41659e-24	1.87688e-22	1.03447e-22	PRPF3/CPSF4/SF3B4/LSM2/FUS/SNRPC/SNRPA/SNRPA1/SF3A2/CASC3/POLR2K/CSTF2/UPF3B/SNRPD1/LSM4/SNRPE/SNRPD2/SNRPB/CPSF1/PUF60	20
BP	GO:0034470	ncRNA processing	19/38	384/18670	1.41718e-22	6.91321e-21	3.81031e-21	UTP14A/CPSF4/RCL1/NOP56/WDR46/RRP15/HEATR1/TRMT6/RRS1/DHX37/DCAF13/NHP2/DDX49/CSTF2/RRP9/FBL/TRMT1/BOP1/CPSF1	19
BP	GO:0008380	RNA splicing	20/38	469/18670	1.48352e-22	6.91321e-21	3.81031e-21	PRPF3/CPSF4/SF3B4/LSM2/FUS/SNRPC/SNRPA/SNRPA1/SF3A2/CASC3/POLR2K/CSTF2/UPF3B/SNRPD1/LSM4/SNRPE/SNRPD2/SNRPB/CPSF1/PUF60	20
BP	GO:0016072	rRNA metabolic process	15/38	253/18670	7.37278e-19	2.8631e-17	1.57803e-17	UTP14A/RCL1/NOP56/POLR1E/WDR46/RRP15/HEATR1/RRS1/DHX37/DCAF13/NHP2/DDX49/RRP9/FBL/BOP1	15
BP	GO:0006364	rRNA processing	14/38	214/18670	3.34032e-18	1.11185e-16	6.1281e-17	UTP14A/RCL1/NOP56/WDR46/RRP15/HEATR1/RRS1/DHX37/DCAF13/NHP2/DDX49/RRP9/FBL/BOP1	14
BP	GO:0042254	ribosome biogenesis	14/38	297/18670	3.36019e-16	9.78655e-15	5.39399e-15	UTP14A/RCL1/NOP56/WDR46/RRP15/HEATR1/RRS1/DHX37/DCAF13/NHP2/DDX49/RRP9/FBL/BOP1	14
BP	GO:0000387	spliceosomal snRNP assembly	7/38	53/18670	1.16099e-11	3.00567e-10	1.65662e-10	PRPF3/SNRPC/SNRPD1/LSM4/SNRPE/SNRPD2/SNRPB	7
BP	GO:0000462	maturation of SSU-rRNA from tricistronic rRNA transcript (SSU-rRNA, 5.8S rRNA, LSU-rRNA)	6/38	35/18670	7.30578e-11	1.70225e-09	9.38216e-10	RCL1/WDR46/HEATR1/RRS1/DHX37/DCAF13	6
BP	GO:0022618	ribonucleoprotein complex assembly	10/38	277/18670	1.44066e-10	2.81117e-09	1.54941e-09	PRPF3/SNRPC/RRS1/SF3A2/SNRPD1/LSM4/SNRPE/SNRPD2/BOP1/SNRPB	10
BP	GO:0006353	DNA-templated transcription, termination	7/38	75/18670	1.44781e-10	2.81117e-09	1.54941e-09	CPSF4/POLR1E/POLR2K/CSTF2/SNRPE/SNRPB/CPSF1	7
BP	GO:0071826	ribonucleoprotein complex subunit organization	10/38	291/18670	2.33229e-10	4.18018e-09	2.30396e-09	PRPF3/SNRPC/RRS1/SF3A2/SNRPD1/LSM4/SNRPE/SNRPD2/BOP1/SNRPB	10
BP	GO:0030490	maturation of SSU-rRNA	6/38	46/18670	4.14828e-10	6.90392e-09	3.80519e-09	RCL1/WDR46/HEATR1/RRS1/DHX37/DCAF13	6
BP	GO:0042274	ribosomal small subunit biogenesis	6/38	67/18670	4.28513e-09	6.65623e-08	3.66867e-08	RCL1/WDR46/HEATR1/RRS1/DHX37/DCAF13	6
BP	GO:0006369	termination of RNA polymerase II transcription	5/38	35/18670	8.25137e-09	1.20161e-07	6.62281e-08	CPSF4/CSTF2/SNRPE/SNRPB/CPSF1	5
BP	GO:0031123	RNA 3'-end processing	7/38	150/18670	1.9231e-08	2.63578e-07	1.45275e-07	CPSF4/SNRPA/CASC3/CSTF2/UPF3B/FBL/CPSF1	7
BP	GO:0006913	nucleocytoplasmic transport	9/38	343/18670	2.18907e-08	2.74904e-07	1.51517e-07	CPSF4/RRS1/CASC3/UPF3B/SNRPD1/SNRPE/SNRPD2/SNRPB/CPSF1	9
BP	GO:0090501	RNA phosphodiester bond hydrolysis	7/38	154/18670	2.30728e-08	2.74904e-07	1.51517e-07	CPSF4/RCL1/RRS1/NHP2/CSTF2/BOP1/CPSF1	7
BP	GO:0051169	nuclear transport	9/38	346/18670	2.35969e-08	2.74904e-07	1.51517e-07	CPSF4/RRS1/CASC3/UPF3B/SNRPD1/SNRPE/SNRPD2/SNRPB/CPSF1	9
BP	GO:0031124	mRNA 3'-end processing	6/38	98/18670	4.31816e-08	4.79111e-07	2.64068e-07	CPSF4/SNRPA/CASC3/CSTF2/UPF3B/CPSF1	6
BP	GO:0000469	cleavage involved in rRNA processing	4/38	22/18670	1.03928e-07	1.1007e-06	6.06664e-07	RCL1/RRS1/NHP2/BOP1	4
BP	GO:0006403	RNA localization	7/38	230/18670	3.58404e-07	3.63079e-06	2.00116e-06	CPSF4/RRS1/CASC3/NHP2/UPF3B/FBL/CPSF1	7
BP	GO:0000245	spliceosomal complex assembly	5/38	84/18670	7.29991e-07	7.087e-06	3.90609e-06	SNRPC/SF3A2/SNRPD1/SNRPE/SNRPD2	5
BP	GO:0000478	endonucleolytic cleavage involved in rRNA processing	3/38	11/18670	1.26917e-06	1.13737e-05	6.26878e-06	RCL1/RRS1/BOP1	3
BP	GO:0000479	endonucleolytic cleavage of tricistronic rRNA transcript (SSU-rRNA, 5.8S rRNA, LSU-rRNA)	3/38	11/18670	1.26917e-06	1.13737e-05	6.26878e-06	RCL1/RRS1/BOP1	3
BP	GO:0098789	pre-mRNA cleavage required for polyadenylation	3/38	12/18670	1.68985e-06	1.45828e-05	8.03749e-06	CPSF4/CSTF2/CPSF1	3
BP	GO:0098787	mRNA cleavage involved in mRNA processing	3/38	13/18670	2.19372e-06	1.78296e-05	9.827e-06	CPSF4/CSTF2/CPSF1	3
BP	GO:0090305	nucleic acid phosphodiester bond hydrolysis	7/38	302/18670	2.21913e-06	1.78296e-05	9.827e-06	CPSF4/RCL1/RRS1/NHP2/CSTF2/BOP1/CPSF1	7
BP	GO:0006388	tRNA splicing, via endonucleolytic cleavage and ligation	3/38	15/18670	3.4802e-06	2.70296e-05	1.48977e-05	CPSF4/CSTF2/CPSF1	3
BP	GO:0000394	RNA splicing, via endonucleolytic cleavage and ligation	3/38	16/18670	4.27731e-06	3.21488e-05	1.77192e-05	CPSF4/CSTF2/CPSF1	3
BP	GO:0071426	ribonucleoprotein complex export from nucleus	5/38	127/18670	5.64209e-06	4.10815e-05	2.26426e-05	CPSF4/RRS1/CASC3/UPF3B/CPSF1	5
BP	GO:0071166	ribonucleoprotein complex localization	5/38	128/18670	5.86279e-06	4.13949e-05	2.28153e-05	CPSF4/RRS1/CASC3/UPF3B/CPSF1	5
BP	GO:0008033	tRNA processing	5/38	130/18670	6.32448e-06	4.33413e-05	2.38881e-05	CPSF4/TRMT6/CSTF2/TRMT1/CPSF1	5
BP	GO:0006405	RNA export from nucleus	5/38	135/18670	7.60397e-06	5.06207e-05	2.79003e-05	CPSF4/RRS1/CASC3/UPF3B/CPSF1	5
BP	GO:0000466	maturation of 5.8S rRNA from tricistronic rRNA transcript (SSU-rRNA, 5.8S rRNA, LSU-rRNA)	3/38	22/18670	1.16638e-05	7.34502e-05	4.04831e-05	RCL1/RRS1/BOP1	3
BP	GO:0006379	mRNA cleavage	3/38	22/18670	1.16638e-05	7.34502e-05	4.04831e-05	CPSF4/CSTF2/CPSF1	3
BP	GO:0000460	maturation of 5.8S rRNA	3/38	27/18670	2.19984e-05	0.000134885	7.43437e-05	RCL1/RRS1/BOP1	3
BP	GO:0006611	protein export from nucleus	5/38	179/18670	2.97521e-05	0.000177749	9.7969e-05	CPSF4/RRS1/CASC3/UPF3B/CPSF1	5
BP	GO:0006399	tRNA metabolic process	5/38	193/18670	4.26441e-05	0.000236573	0.000130391	CPSF4/TRMT6/CSTF2/TRMT1/CPSF1	5
BP	GO:0050657	nucleic acid transport	5/38	193/18670	4.26441e-05	0.000236573	0.000130391	CPSF4/RRS1/CASC3/UPF3B/CPSF1	5
BP	GO:0050658	RNA transport	5/38	193/18670	4.26441e-05	0.000236573	0.000130391	CPSF4/RRS1/CASC3/UPF3B/CPSF1	5
BP	GO:0051168	nuclear export	5/38	194/18670	4.37078e-05	0.000236835	0.000130535	CPSF4/RRS1/CASC3/UPF3B/CPSF1	5
BP	GO:0051236	establishment of RNA localization	5/38	196/18670	4.58967e-05	0.000243044	0.000133957	CPSF4/RRS1/CASC3/UPF3B/CPSF1	5
BP	GO:0006406	mRNA export from nucleus	4/38	111/18670	7.47429e-05	0.000378589	0.000208664	CPSF4/CASC3/UPF3B/CPSF1	4
BP	GO:0071427	mRNA-containing ribonucleoprotein complex export from nucleus	4/38	111/18670	7.47429e-05	0.000378589	0.000208664	CPSF4/CASC3/UPF3B/CPSF1	4
BP	GO:0006378	mRNA polyadenylation	3/38	44/18670	9.72552e-05	0.000482137	0.000265736	SNRPA/CSTF2/CPSF1	3
BP	GO:0043631	RNA polyadenylation	3/38	46/18670	0.000111159	0.000539586	0.0002974	SNRPA/CSTF2/CPSF1	3
BP	GO:0015931	nucleobase-containing compound transport	5/38	241/18670	0.000121887	0.000579583	0.000319445	CPSF4/RRS1/CASC3/UPF3B/CPSF1	5
BP	GO:0031503	protein-containing complex localization	5/38	281/18670	0.000249101	0.00114811	0.000632794	CPSF4/RRS1/CASC3/UPF3B/CPSF1	5
BP	GO:0051028	mRNA transport	4/38	152/18670	0.000251302	0.00114811	0.000632794	CPSF4/CASC3/UPF3B/CPSF1	4
BP	GO:0006360	transcription by RNA polymerase I	3/38	64/18670	0.000297484	0.00133296	0.000734678	POLR1E/HEATR1/POLR2K	3
BP	GO:0009451	RNA modification	4/38	163/18670	0.000327944	0.00141502	0.000779906	TRMT6/NHP2/FBL/TRMT1	4
BP	GO:0051170	import into nucleus	4/38	163/18670	0.000327944	0.00141502	0.000779906	SNRPD1/SNRPE/SNRPD2/SNRPB	4
BP	GO:0042273	ribosomal large subunit biogenesis	3/38	71/18670	0.000404104	0.00171193	0.000943555	RRS1/NHP2/BOP1	3
BP	GO:0090502	RNA phosphodiester bond hydrolysis, endonucleolytic	3/38	77/18670	0.000512862	0.00213387	0.00117611	RCL1/RRS1/BOP1	3
BP	GO:0001510	RNA methylation	3/38	81/18670	0.000594843	0.00243155	0.00134018	TRMT6/FBL/TRMT1	3
BP	GO:0000956	nuclear-transcribed mRNA catabolic process	4/38	207/18670	0.000806495	0.00323989	0.00178571	LSM2/CASC3/UPF3B/LSM4	4
BP	GO:0000470	maturation of LSU-rRNA	2/38	21/18670	0.000826676	0.00326467	0.00179937	NHP2/BOP1	2
BP	GO:0008334	histone mRNA metabolic process	2/38	25/18670	0.00117492	0.00456261	0.00251474	SNRPE/SNRPB	2
BP	GO:0000027	ribosomal large subunit assembly	2/38	30/18670	0.00169274	0.00636144	0.00350619	RRS1/BOP1	2
BP	GO:0006362	transcription elongation from RNA polymerase I promoter	2/38	30/18670	0.00169274	0.00636144	0.00350619	POLR1E/POLR2K	2
BP	GO:0006363	termination of RNA polymerase I transcription	2/38	31/18670	0.00180717	0.00668365	0.00368378	POLR1E/POLR2K	2
BP	GO:0006356	regulation of transcription by RNA polymerase I	2/38	32/18670	0.00192517	0.00700884	0.00386302	HEATR1/POLR2K	2
BP	GO:0043928	exonucleolytic nuclear-transcribed mRNA catabolic process involved in deadenylation-dependent decay	2/38	33/18670	0.00204675	0.00733683	0.00404379	LSM2/LSM4	2
BP	GO:0000291	nuclear-transcribed mRNA catabolic process, exonucleolytic	2/38	35/18670	0.00230057	0.00812171	0.00447639	LSM2/LSM4	2
BP	GO:0000154	rRNA modification	2/38	36/18670	0.00243278	0.00833585	0.00459441	NHP2/FBL	2
BP	GO:0006361	transcription initiation from RNA polymerase I promoter	2/38	36/18670	0.00243278	0.00833585	0.00459441	POLR1E/POLR2K	2
BP	GO:0050684	regulation of mRNA processing	3/38	137/18670	0.00270248	0.00912576	0.00502979	CPSF4/SF3B4/SNRPA	3
BP	GO:0030488	tRNA methylation	2/38	39/18670	0.00285044	0.00948789	0.00522937	TRMT6/TRMT1	2
BP	GO:0043414	macromolecule methylation	4/38	309/18670	0.00348722	0.011444	0.0063075	TRMT6/FBL/TRMT1/SNRPB	4
BP	GO:0006376	mRNA splice site selection	2/38	53/18670	0.0052067	0.0168495	0.0092868	SNRPC/SF3A2	2
BP	GO:0006402	mRNA catabolic process	4/38	364/18670	0.00621939	0.0198509	0.0109411	LSM2/CASC3/UPF3B/LSM4	4
BP	GO:0032259	methylation	4/38	366/18670	0.00633941	0.0199606	0.0110015	TRMT6/FBL/TRMT1/SNRPB	4
BP	GO:0042255	ribosome assembly	2/38	63/18670	0.00728562	0.0223362	0.0123109	RRS1/BOP1	2
BP	GO:0045815	positive regulation of gene expression, epigenetic	2/38	63/18670	0.00728562	0.0223362	0.0123109	POLR1E/POLR2K	2
BP	GO:0006401	RNA catabolic process	4/38	397/18670	0.00840187	0.0254238	0.0140127	LSM2/CASC3/UPF3B/LSM4	4
BP	GO:0000288	nuclear-transcribed mRNA catabolic process, deadenylation-dependent decay	2/38	77/18670	0.0107221	0.032029	0.0176532	LSM2/LSM4	2
BP	GO:0006400	tRNA modification	2/38	86/18670	0.0132408	0.0390521	0.0215241	TRMT6/TRMT1	2
CC	GO:0005684	U2-type spliceosomal complex	12/40	90/19717	1.92277e-19	1.2498e-17	3.64315e-18	PRPF3/SF3B4/LSM2/SNRPC/SNRPA1/SF3A2/CASC3/SNRPD1/LSM4/SNRPE/SNRPD2/SNRPB	12
CC	GO:0071005	U2-type precatalytic spliceosome	10/40	50/19717	3.37412e-18	9.08107e-17	2.64711e-17	PRPF3/SF3B4/LSM2/SNRPA1/SF3A2/SNRPD1/LSM4/SNRPE/SNRPD2/SNRPB	10
CC	GO:0071011	precatalytic spliceosome	10/40	51/19717	4.19126e-18	9.08107e-17	2.64711e-17	PRPF3/SF3B4/LSM2/SNRPA1/SF3A2/SNRPD1/LSM4/SNRPE/SNRPD2/SNRPB	10
CC	GO:0005681	spliceosomal complex	13/40	185/19717	2.7516e-17	4.47134e-16	1.30339e-16	PRPF3/SF3B4/LSM2/SNRPC/SNRPA/SNRPA1/SF3A2/CASC3/SNRPD1/LSM4/SNRPE/SNRPD2/SNRPB	13
CC	GO:0097525	spliceosomal snRNP complex	11/40	99/19717	5.91478e-17	7.68922e-16	2.24139e-16	PRPF3/LSM2/SNRPC/SNRPA/SNRPA1/SF3A2/SNRPD1/LSM4/SNRPE/SNRPD2/SNRPB	11
CC	GO:0030532	small nuclear ribonucleoprotein complex	11/40	105/19717	1.15963e-16	1.25626e-15	3.66198e-16	PRPF3/LSM2/SNRPC/SNRPA/SNRPA1/SF3A2/SNRPD1/LSM4/SNRPE/SNRPD2/SNRPB	11
CC	GO:0030684	preribosome	10/40	76/19717	3.02424e-16	2.80822e-15	8.18591e-16	UTP14A/NOP56/WDR46/RRP15/HEATR1/RRS1/DCAF13/RRP9/FBL/BOP1	10
CC	GO:0120114	Sm-like protein family complex	11/40	116/19717	3.60453e-16	2.92868e-15	8.53705e-16	PRPF3/LSM2/SNRPC/SNRPA/SNRPA1/SF3A2/SNRPD1/LSM4/SNRPE/SNRPD2/SNRPB	11
CC	GO:0032040	small-subunit processome	7/40	38/19717	9.79174e-13	7.07181e-12	2.06142e-12	UTP14A/NOP56/WDR46/HEATR1/DCAF13/RRP9/FBL	7
CC	GO:0046540	U4/U6 x U5 tri-snRNP complex	7/40	42/19717	2.08093e-12	1.22964e-11	3.58438e-12	PRPF3/LSM2/SNRPD1/LSM4/SNRPE/SNRPD2/SNRPB	7
CC	GO:0097526	spliceosomal tri-snRNP complex	7/40	42/19717	2.08093e-12	1.22964e-11	3.58438e-12	PRPF3/LSM2/SNRPD1/LSM4/SNRPE/SNRPD2/SNRPB	7
CC	GO:0005686	U2 snRNP	6/40	27/19717	1.35075e-11	7.31658e-11	2.13277e-11	SNRPA1/SF3A2/SNRPD1/SNRPE/SNRPD2/SNRPB	6
CC	GO:0044452	nucleolar part	9/40	178/19717	6.98786e-11	3.49393e-10	1.01847e-10	NOP56/POLR1E/HEATR1/RRS1/POLR2K/NHP2/RRP9/FBL/BOP1	9
CC	GO:0005685	U1 snRNP	6/40	37/19717	1.04526e-10	4.85299e-10	1.41464e-10	SNRPC/SNRPA/SNRPD1/SNRPE/SNRPD2/SNRPB	6
CC	GO:0071013	catalytic step 2 spliceosome	7/40	87/19717	4.21909e-10	1.82827e-09	5.32937e-10	LSM2/SNRPA1/SF3A2/SNRPD1/SNRPE/SNRPD2/SNRPB	7
CC	GO:0005689	U12-type spliceosomal complex	5/40	27/19717	2.07165e-09	8.41606e-09	2.45327e-09	SF3B4/SNRPD1/SNRPE/SNRPD2/SNRPB	5
CC	GO:0071007	U2-type catalytic step 2 spliceosome	5/40	30/19717	3.6407e-09	1.39203e-08	4.05774e-09	SNRPA1/SNRPD1/SNRPE/SNRPD2/SNRPB	5
CC	GO:0034709	methylosome	4/40	12/19717	7.10239e-09	2.56475e-08	7.4762e-09	SNRPD1/SNRPE/SNRPD2/SNRPB	4
CC	GO:0005687	U4 snRNP	4/40	13/19717	1.0244e-08	3.50453e-08	1.02156e-08	SNRPD1/SNRPE/SNRPD2/SNRPB	4
CC	GO:0034719	SMN-Sm protein complex	4/40	18/19717	4.35223e-08	1.41447e-07	4.12317e-08	SNRPD1/SNRPE/SNRPD2/SNRPB	4
CC	GO:0005682	U5 snRNP	4/40	22/19717	1.03435e-07	3.20155e-07	9.33244e-08	SNRPD1/SNRPE/SNRPD2/SNRPB	4
CC	GO:0005732	small nucleolar ribonucleoprotein complex	4/40	28/19717	2.8699e-07	8.47926e-07	2.47169e-07	NOP56/NHP2/RRP9/FBL	4
CC	GO:0034708	methyltransferase complex	5/40	113/19717	3.17126e-06	8.96226e-06	2.61248e-06	TRMT6/SNRPD1/SNRPE/SNRPD2/SNRPB	5
CC	GO:0071004	U2-type prespliceosome	3/40	16/19717	4.25294e-06	1.10577e-05	3.22328e-06	SNRPC/SF3A2/SNRPB	3
CC	GO:0071010	prespliceosome	3/40	16/19717	4.25294e-06	1.10577e-05	3.22328e-06	SNRPC/SF3A2/SNRPB	3
CC	GO:0005847	mRNA cleavage and polyadenylation specificity factor complex	3/40	17/19717	5.15702e-06	1.28926e-05	3.75815e-06	CPSF4/CSTF2/CPSF1	3
CC	GO:0001650	fibrillar center	5/40	132/19717	6.79459e-06	1.63573e-05	4.76813e-06	NOP56/POLR1E/HEATR1/RRS1/FBL	5
CC	GO:0005849	mRNA cleavage factor complex	3/40	20/19717	8.60917e-06	1.99856e-05	5.82575e-06	CPSF4/CSTF2/CPSF1	3
CC	GO:0005697	telomerase holoenzyme complex	3/40	21/19717	1.00299e-05	2.24808e-05	6.55311e-06	NHP2/SNRPE/SNRPB	3
CC	GO:0030687	preribosome, large subunit precursor	3/40	23/19717	1.33181e-05	2.88558e-05	8.41142e-06	RRP15/RRS1/BOP1	3
CC	GO:0015030	Cajal body	4/40	77/19717	1.76582e-05	3.70252e-05	1.07928e-05	PRPF3/SNRPC/NHP2/FBL	4
CC	GO:0005688	U6 snRNP	2/40	13/19717	0.000308618	0.000607883	0.000177197	LSM2/LSM4	2
CC	GO:0005736	RNA polymerase I complex	2/40	13/19717	0.000308618	0.000607883	0.000177197	POLR1E/POLR2K	2
CC	GO:0035145	exon-exon junction complex	2/40	20/19717	0.000745037	0.00142433	0.000415191	CASC3/UPF3B	2
CC	GO:0030686	90S preribosome	2/40	31/19717	0.00179784	0.00333885	0.000973268	HEATR1/BOP1	2
CC	GO:0016607	nuclear speck	4/40	397/19717	0.0083525	0.0150809	0.00439605	PRPF3/SNRPA1/SF3A2/CASC3	4
CC	GO:0036464	cytoplasmic ribonucleoprotein granule	3/40	212/19717	0.0090372	0.0158762	0.00462787	LSM2/CASC3/LSM4	3
CC	GO:0035770	ribonucleoprotein granule	3/40	223/19717	0.0103658	0.0177309	0.00516852	LSM2/CASC3/LSM4	3
CC	GO:0000932	P-body	2/40	84/19717	0.012596	0.0209934	0.00611952	LSM2/LSM4	2
CC	GO:0055029	nuclear DNA-directed RNA polymerase complex	2/40	107/19717	0.0199009	0.0313403	0.00913564	POLR1E/POLR2K	2
CC	GO:0072588	box H/ACA RNP complex	1/40	10/19717	0.0201074	0.0313403	0.00913564	NHP2	1
CC	GO:0000428	DNA-directed RNA polymerase complex	2/40	108/19717	0.0202507	0.0313403	0.00913564	POLR1E/POLR2K	2
CC	GO:0030880	RNA polymerase complex	2/40	112/19717	0.0216755	0.0327653	0.00955103	POLR1E/POLR2K	2
CC	GO:0071006	U2-type catalytic step 1 spliceosome	1/40	12/19717	0.0240813	0.0347841	0.0101395	CASC3	1
CC	GO:0071012	catalytic step 1 spliceosome	1/40	12/19717	0.0240813	0.0347841	0.0101395	CASC3	1
CC	GO:0005665	RNA polymerase II, core complex	1/40	15/19717	0.0300127	0.0424093	0.0123622	POLR2K	1
CC	GO:0005666	RNA polymerase III complex	1/40	17/19717	0.0339475	0.0469486	0.0136854	POLR2K	1
MF	GO:0140098	catalytic activity, acting on RNA	9/39	386/17697	1.20959e-07	8.34617e-06	4.20173e-06	DQX1/RCL1/POLR1E/TRMT6/DHX37/POLR2K/DDX49/FBL/TRMT1	9
MF	GO:0017069	snRNA binding	4/39	47/17697	3.35464e-06	0.000115735	5.82648e-05	LSM2/SNRPA/SNRPA1/LSM4	4
MF	GO:0043021	ribonucleoprotein complex binding	5/39	133/17697	1.04258e-05	0.000239794	0.00012072	SNRPC/SNRPA/SNRPD1/BOP1/SNRPB	5
MF	GO:0030515	snoRNA binding	3/39	26/17697	2.48401e-05	0.000428492	0.000215717	NOP56/NHP2/RRP9	3
MF	GO:0001054	RNA polymerase I activity	2/39	12/17697	0.000308009	0.00405466	0.00204125	POLR1E/POLR2K	2
MF	GO:0017070	U6 snRNA binding	2/39	13/17697	0.000363503	0.00405466	0.00204125	LSM2/LSM4	2
MF	GO:0008173	RNA methyltransferase activity	3/39	66/17697	0.000411342	0.00405466	0.00204125	TRMT6/FBL/TRMT1	3
MF	GO:0003724	RNA helicase activity	3/39	78/17697	0.000671488	0.00579158	0.00291567	DQX1/DHX37/DDX49	3
MF	GO:0034458	3'-5' RNA helicase activity	2/39	19/17697	0.000790281	0.00605882	0.00305021	DQX1/DHX37	2
MF	GO:0070034	telomerase RNA binding	2/39	22/17697	0.00106312	0.00733556	0.00369296	NHP2/SNRPB	2
MF	GO:0008175	tRNA methyltransferase activity	2/39	34/17697	0.00253916	0.0159275	0.0080184	TRMT6/TRMT1	2
MF	GO:0003899	DNA-directed 5'-3' RNA polymerase activity	2/39	41/17697	0.00367553	0.0202997	0.0102195	POLR1E/POLR2K	2
MF	GO:0030331	estrogen receptor binding	2/39	42/17697	0.00385395	0.0202997	0.0102195	FUS/DCAF13	2
MF	GO:0034062	5'-3' RNA polymerase activity	2/39	45/17697	0.00441297	0.0202997	0.0102195	POLR1E/POLR2K	2
MF	GO:0097747	RNA polymerase activity	2/39	45/17697	0.00441297	0.0202997	0.0102195	POLR1E/POLR2K	2
MF	GO:0008757	S-adenosylmethionine-dependent methyltransferase activity	3/39	155/17697	0.00478037	0.0206153	0.0103784	TRMT6/FBL/TRMT1	3
MF	GO:0004386	helicase activity	3/39	163/17697	0.00549782	0.0223147	0.0112339	DQX1/DHX37/DDX49	3
MF	GO:0019843	rRNA binding	2/39	63/17697	0.00849119	0.0325496	0.0163865	NOL12/RRS1	2
MF	GO:0008168	methyltransferase activity	3/39	215/17697	0.0117166	0.0425498	0.0214209	TRMT6/FBL/TRMT1	3
MF	GO:0016741	transferase activity, transferring one-carbon groups	3/39	226/17697	0.0133941	0.0462096	0.0232634	TRMT6/FBL/TRMT1	3
