# Supplementary material for: A Prognostic Model Based on RNA Binding Protein Predicts Clinical Outcomes in Hepatocellular Carcinoma Patients
Source: Front Oncol. 2021 Feb 12;10:613102. doi: 10.3389/fonc.2020.613102 (PMC7907500; doi:10.3389/fonc.2020.613102)
Supplement: Supplementary file 10 [file Table_9.xlsx]

## Sheet: subNet1.KEGG
ID	Description	GeneRatio	BgRatio	pvalue	p.adjust	qvalue	geneID	Count
hsa03040	Spliceosome	14/27	151/8080	5.61009e-18	7.85412e-17	4.72428e-17	PRPF3/SF3B4/LSM2/FUS/SNRPC/SNRPA/SNRPA1/SF3A2/SNRPD1/LSM4/SNRPE/SNRPD2/SNRPB/PUF60	14
hsa03015	mRNA surveillance pathway	44009	97/8080	6.18532e-07	4.32972e-06	2.60434e-06	CPSF4/FUS/CASC3/CSTF2/UPF3B/CPSF1	6
hsa03008	Ribosome biogenesis in eukaryotes	44009	111/8080	1.37342e-06	6.40927e-06	3.8552e-06	UTP14A/RCL1/NOP56/HEATR1/NHP2/FBL	6
hsa03020	RNA polymerase	43888	31/8080	0.00471053	0.0164869	0.00991691	POLR1E/POLR2K	2
