# Supplementary material for: A Prognostic Model Based on RNA Binding Protein Predicts Clinical Outcomes in Hepatocellular Carcinoma Patients
Source: Front Oncol. 2021 Feb 12;10:613102. doi: 10.3389/fonc.2020.613102 (PMC7907500; doi:10.3389/fonc.2020.613102)
Supplement: Supplementary file 13 [file Table_12.xlsx]

## Sheet: testRisk
id	futime	fustat	NHP2	SMG5	UPF3B	riskScore	risk
DO45121	4.19178	0	4.72678	5.61821	1.93985	1.00322	low
DO45263	0.739726	1	4.22438	5.10875	3.74084	1.50789	high
DO45289	0.986301	0	5.32727	3.57113	2.29419	0.602226	low
DO45167	3.94521	1	4.54572	3.80451	2.93104	0.652317	low
DO45255	1.9726	0	4.90161	2.71104	2.50525	0.377337	low
DO45201	2.46575	0	4.75958	3.90672	1.95891	0.472692	low
DO50813	1.15068	0	4.92112	3.48265	2.35584	0.502919	low
DO45141	3.61644	0	4.24374	4.43128	2.41403	0.599058	low
DO48723	1.64384	0	6.07885	4.79132	2.40287	1.50629	high
DO45135	3.86301	0	4.75461	3.92027	1.84266	0.449355	low
DO48743	1.56164	0	4.53663	4.70108	1.72447	0.552832	low
DO45183	1.56164	1	4.92527	5.19139	2.30386	1.06593	high
DO45225	2.87671	0	5.37481	5.14896	2.90395	1.67233	high
DO45287	1.06849	0	4.54013	4.7624	3.58817	1.36821	high
DO45169	3.69863	0	6.09013	4.36635	1.59525	0.853717	low
DO45105	4.60274	0	3.83483	3.88232	3.09759	0.543533	low
DO23525	2.87671	0	5.43356	4.51139	3.53306	1.72626	high
DO48737	1.9726	0	5.44098	4.48037	2.44467	1.02311	high
DO23545	1.56164	1	6.74444	4.80647	2.51341	2.10795	high
DO50783	1.31507	0	5.70416	4.87391	2.58901	1.46025	high
DO45245	0.657534	1	5.54629	5.5457	2.24469	1.57633	high
DO50791	1.31507	1	5.85377	4.82809	2.43039	1.41272	high
DO23532	2.63014	0	4.77919	5.08025	2.16922	0.89523	low
DO23531	2.46575	0	4.13469	2.2784	2.00575	0.178175	low
DO23510	2.38356	0	4.67547	4.929	2.24265	0.828761	low
DO45231	2.54795	0	4.83149	4.72449	1.71175	0.627952	low
DO23534	2.30137	0	4.66948	3.09671	3.84935	0.767865	low
DO45191	3.28767	0	4.71159	4.7527	2.07043	0.716292	low
DO45259	0.90411	0	4.89896	4.88318	2.66861	1.08865	high
DO23527	2.87671	0	4.21415	4.84693	2.41195	0.713592	low
DO45107	4.68493	0	3.49213	5.08607	2.6411	0.655738	low
DO45261	2.71233	0	5.02117	3.75496	2.66162	0.684931	low
DO50814	1.15068	0	6.10999	3.81263	1.40406	0.612239	low
DO45285	1.31507	0	6.03794	3.36201	1.83892	0.594456	low
DO45123	1.56164	1	5.29803	4.78137	2.40744	1.08559	high
DO45203	3.20548	0	4.40103	5.04664	1.94707	0.678467	low
DO50811	1.23288	0	5.71548	4.33198	2.25393	0.980395	low
DO45227	2.79452	0	4.68154	4.98119	1.78324	0.685344	low
DO45247	0.575342	0	4.53089	3.75434	2.18744	0.446629	low
DO45143	3.53425	0	5.52391	3.82567	2.07681	0.662168	low
DO23547	2.79452	0	3.664	3.83421	3.25588	0.533599	low
DO48721	2.46575	0	5.61308	3.10845	2.89415	0.729544	low
DO45299	3.94521	0	4.28634	3.54566	2.17989	0.365702	low
DO48716	1.9726	0	4.73052	4.43552	2.12187	0.640676	low
DO45139	3.61644	0	5.57804	5.08607	1.89126	1.09839	high
DO48741	0.657534	0	5.62978	3.26144	2.53537	0.665035	low
DO48742	1.64384	0	4.8977	3.59625	2.07084	0.458528	low
DO45109	4.35616	0	5.17541	3.26472	1.97626	0.423695	low
DO45257	2.21918	0	5.35314	5.52875	2.01827	1.29751	high
DO23529	2.54795	0	4.68154	4.81038	1.27205	0.498706	low
DO45181	3.28767	0	4.25047	3.36201	1.60554	0.253013	low
DO45165	1.89041	0	4.69407	4.826	1.76713	0.637322	low
DO45153	3.78082	0	4.87605	4.61344	2.19075	0.762136	low
DO45229	2.71233	0	4.7899	4.94355	1.54046	0.628768	low
DO48681	2.46575	0	5.34952	4.23073	2.31577	0.827819	low
DO45249	1.72603	0	4.50211	3.23698	1.94913	0.312089	low
DO48682	0.328767	1	5.25137	3.55451	2.42046	0.614563	low
DO23549	2.71233	0	4.01685	4.826	2.96636	0.845177	low
DO48751	1.31507	1	5.53799	5.73258	2.37328	1.81629	high
DO50793	1.47945	0	5.04474	3.43377	1.67261	0.375508	low
DO48693	2.46575	0	5.58643	3.51677	1.98205	0.565135	low
DO45297	3.45205	1	5.38915	3.83349	3.21982	1.07576	high
DO23533	2.46575	0	5.98326	4.57902	2.30683	1.25671	high
DO45137	3.61644	0	4.64398	4.46337	1.6674	0.505347	low
DO45193	0.328767	1	5.40964	6.00544	3.96543	4.1211	high
DO50800	1.39726	0	4.20255	3.59449	2.09586	0.347061	low
DO45233	2.46575	0	4.08058	3.74852	2.13933	0.361017	low
DO48727	1.06849	1	5.69354	3.87371	1.56223	0.570082	low
DO48695	1.9726	0	4.98107	4.76935	1.98205	0.774541	low
DO48761	2.38356	0	4.37326	4.18525	2.48413	0.584558	low
DO48759	1.9726	0	5.53799	3.41463	1.92046	0.513704	low
DO45235	2.46575	0	5.11751	4.53822	2.71414	1.042	high
DO227643	3.45205	0	4.4151	4.0386	2.25148	0.49889	low
DO45195	1.06849	0	3.96074	3.41118	2.40377	0.333839	low
DO48747	1.47945	0	5.158	4.28147	1.82668	0.621337	low
DO23535	2.63014	0	4.18585	4.5011	1.73115	0.437704	low
DO45189	3.28767	0	5.19678	5.25185	1.34877	0.782611	low
DO45267	1.56164	1	5.05044	6.10412	3.25204	2.65259	high
DO50776	1.89041	0	5.33394	4.45647	1.57111	0.641712	low
DO45155	5.91781	0	3.74459	4.91748	2.92874	0.772703	low
DO23521	3.0411	0	5.39682	5.76547	3.33768	2.73656	high
DO45101	4.60274	0	4.72175	3.25665	2.68743	0.488369	low
DO23518	3.61644	0	5.58436	4.42121	3.27851	1.56538	high
DO23524	2.87671	0	4.09617	6.1713	2.7937	1.48124	high
DO45221	1.06849	1	5.61085	4.66836	2.00747	0.973366	low
DO45163	2.63014	0	5.98326	5.04098	1.61252	1.11741	high
DO50817	1.06849	0	4.72802	3.52387	3.52625	0.820099	low
DO23516	0.0547945	1	5.37305	3.80451	2.70171	0.826467	low
DO23544	2.63014	0	4.11948	4.76141	3.88102	1.31742	high
DO50789	1.56164	0	4.64138	4.74188	2.48165	0.840041	low
DO45241	2.9589	0	5.23414	4.76639	1.90687	0.829598	low
DO50778	1.72603	0	4.86908	5.30127	1.78875	0.858841	low
DO23541	2.54795	0	4.93486	4.61156	2.06619	0.735943	low
DO23542	2.63014	0	4.91966	4.46511	2.58383	0.873117	low
DO48757	1.31507	0	4.27344	5.16896	2.2742	0.793168	low
DO45131	0.986301	1	4.22528	6.61121	2.7162	1.83937	high
DO45269	2.05479	0	5.22404	5.30765	1.99103	1.09826	high
DO45187	3.45205	0	4.66835	5.19841	1.96312	0.818485	low
DO45205	0.246575	1	3.92876	5.04338	2.23753	0.638017	low
DO45251	2.46575	0	5.32555	5.3589	2.15294	1.26541	high
DO45283	1.39726	0	5.48542	4.9942	3.54504	2.20749	high
DO23551	0.410959	1	3.82728	3.16637	3.00749	0.37551	low
DO45125	4.60274	0	5.13271	4.29574	2.02565	0.679552	low
DO45096	3.53425	1	5.02677	4.10981	1.78829	0.534545	low
DO23552	2.21918	0	4.36908	4.67128	3.5425	1.19663	high
DO50819	1.39726	0	5.11435	3.94057	1.70196	0.49305	low
DO48733	1.64384	0	4.40548	4.38276	2.77086	0.741481	low
DO50787	1.31507	0	3.99136	4.37301	1.44768	0.333333	low
DO45145	0.164384	1	4.8908	3.99685	3.418	1.03327	high
DO48701	2.13699	0	4.20536	4.1239	2.32401	0.491667	low
DO50799	1.47945	0	4.6587	6.07851	2.39088	1.48523	high
DO48704	2.05479	0	4.77235	5.10302	2.25307	0.938235	low
DO23539	3.0411	0	5.00338	3.42178	2.59258	0.565956	low
DO50850	1.9726	0	5.02117	4.2126	1.37181	0.45928	low
DO45199	3.69863	0	5.26473	4.36854	2.70029	1.01927	high
DO45239	2.38356	0	4.28965	5.93885	1.82583	0.91644	low
DO45103	1.23288	0	4.94351	4.39502	2.47715	0.812456	low
DO23523	2.9589	0	4.24374	3.8001	3.0295	0.601304	low
DO45127	1.15068	1	5.12954	4.37786	3.46233	1.38484	high
DO45159	4.0274	0	4.65151	4.43044	2.36261	0.692702	low
DO45207	2.87671	0	4.43523	4.65334	1.94244	0.574657	low
DO50808	1.56164	0	5.40779	2.49177	2.07897	0.34517	low
DO45185	1.64384	0	4.85842	5.85178	2.6307	1.63053	high
DO45161	1.47945	1	5.71324	5.04884	2.5169	1.5337	high
DO45223	2.79452	0	4.41731	4.06506	2.52599	0.575051	low
DO45243	2.54795	0	4.03577	4.07654	2.96039	0.60497	low
DO50785	0.246575	1	5.48003	4.62158	2.24306	1.00823	high
DO45147	1.9726	1	5.08738	5.07806	2.12816	0.997361	low
DO50806	1.47945	0	5.67652	4.85395	2.24681	1.21778	high
DO23543	2.79452	0	4.27636	4.08066	2.12264	0.451705	low
DO50840	0.90411	0	5.36023	5.21486	2.42871	1.3694	high
DO48697	2.21918	1	5.30963	4.94355	2.17699	1.05335	high
DO48725	2.13699	0	4.87187	4.77142	1.92503	0.721186	low
DO23537	2.46575	1	4.49234	4.96273	3.27655	1.26833	high
DO45133	1.80822	1	5.98057	3.99427	1.64611	0.705841	low
DO50820	1.39726	0	4.02886	6.25732	2.18824	1.12627	high
DO45197	3.20548	0	3.59789	5.53017	2.4222	0.755925	low
DO45237	2.46575	0	5.73094	4.49332	3.59958	1.99953	high
DO45253	2.38356	0	4.86391	5.05881	2.82113	1.24814	high
DO50815	0.410959	0	3.81237	4.20716	2.79414	0.540811	low
DO23509	2.13699	1	5.15948	5.05324	3.20843	1.68956	high
DO45129	4.0274	0	4.31293	3.89853	1.93731	0.387052	low
DO45209	3.69863	0	4.62016	6.60078	2.87526	2.32563	high
DO45157	5.42466	0	5.24423	4.38195	2.99842	1.16988	high
DO45281	2.05479	0	4.1448	4.10512	2.55717	0.530486	low
DO45265	2.79452	0	4.3959	5.76397	2.72238	1.3494	high
DO48732	1.72603	0	5.35652	6.59089	2.2231	2.31473	high
DO45149	3.45205	0	4.32695	3.41118	3.83448	0.762342	low
DO45111	4.35616	0	4.45579	4.68711	1.51645	0.48163	low
DO23508	1.06849	0	6.38067	5.28878	2.68127	2.43915	high
DO50807	1.47945	0	4.56209	3.51799	2.21054	0.41098	low
DO45095	4.43836	0	5.96786	3.97356	2.15376	0.883239	low
DO45301	3.94521	1	5.56201	6.04126	2.5903	2.33666	high
DO23550	2.71233	0	4.21019	3.89711	2.70478	0.531803	low
DO50839	0.90411	0	6.94036	4.54967	1.234	1.11512	high
DO45215	3.20548	0	2.9547	3.89252	2.79721	0.328599	low
DO50809	1.9726	1	4.82229	4.23675	1.90351	0.54893	low
DO45175	3.12329	0	5.09054	4.27433	1.87121	0.614923	low
DO23515	3.36986	0	5.08172	5.14651	1.72231	0.847919	low
DO48760	1.89041	0	4.36413	4.18761	2.04119	0.473285	low
DO23536	2.54795	0	5.69567	3.97428	1.95463	0.718287	low
DO23540	2.05479	0	6.06264	4.96493	1.56523	1.0913	high
DO50798	0.0821918	1	4.68911	4.81898	2.93829	1.10006	high
DO23538	1.23288	0	4.47914	4.00755	1.59667	0.371248	low
DO23517	3.28767	0	4.3291	3.0489	2.46645	0.340182	low
DO45177	3.45205	0	4.28965	3.37425	1.88238	0.294586	low
DO45113	4.27397	0	5.00898	5.16788	3.09157	1.58206	high
DO50818	1.39726	0	4.67681	3.62308	1.80534	0.373623	low
DO45273	1.31507	0	4.93224	4.70954	2.29544	0.856032	low
DO50822	1.39726	0	5.03435	4.98227	1.95848	0.862467	low
DO45217	0.739726	1	4.71291	5.74341	2.67432	1.49145	high
DO48677	3.12329	0	4.88008	3.8283	2.12768	0.519324	low
DO45303	2.71233	0	5.18204	4.80547	2.78414	1.24857	high
DO50844	0.821918	0	5.70211	4.76339	2.99398	1.67911	high
DO45099	4.35616	0	5.40964	4.6664	3.44652	1.76028	high
DO50816	1.06849	0	5.51413	4.28308	3.03898	1.27585	high
DO48712	2.21918	0	4.70653	4.34314	2.10099	0.602367	low
DO48730	1.72603	0	5.2847	4.96706	2.37853	1.15844	high
DO48728	0.410959	0	3.91222	4.51627	2.31532	0.517673	low
DO48746	1.56164	0	5.17866	4.77935	2.28013	0.971993	low
DO23519	1.72603	0	6.82987	4.84385	1.89796	1.663	high
DO50805	1.89041	0	5.01048	4.43295	2.81592	0.996784	low
DO45179	1.64384	0	4.56209	5.41413	1.58017	0.721049	low
DO45219	2.9589	0	4.82744	6.41485	2.76684	2.21463	high
DO48679	3.28767	0	5.7679	3.96809	2.07333	0.780548	low
DO48700	2.21918	0	5.10797	4.8799	1.49681	0.683245	low
DO45097	4.43836	0	5.64465	3.85575	3.04868	1.11515	high
DO48717	0.493151	1	5.24601	4.1239	3.44974	1.28806	high
DO45171	1.64384	0	6.42119	4.65602	2.32155	1.57252	high
DO23512	3.45205	0	4.24663	5.20777	2.45116	0.86759	low
DO50859	0.493151	0	5.97018	4.68523	2.47119	1.41693	high
DO23528	2.79452	0	4.88134	5.36269	2.44513	1.20879	high
DO23530	0.493151	1	4.4119	3.09928	1.97997	0.286536	low
DO23511	0.493151	1	5.54844	6.69424	2.25609	2.66859	high
DO50803	1.47945	0	4.14387	3.65843	2.18615	0.363763	low
DO45211	0.657534	0	5.62157	3.85247	2.45279	0.833177	low
DO23514	3.53425	0	4.69407	3.14693	3.58298	0.700128	low
DO23546	2.87671	0	4.6095	3.56622	2.55679	0.504246	low
DO48672	1.23288	0	4.77371	5.019	2.07247	0.830086	low
DO23526	2.87671	0	5.0461	4.56992	2.63157	0.98699	low
DO23548	2.30137	0	3.58794	3.99685	2.00316	0.308634	low
DO50774	1.9726	0	4.76463	3.02529	2.33168	0.378702	low
DO48674	3.45205	0	4.79611	3.04835	2.04204	0.338325	low
DO48719	1.89041	0	4.57892	4.06348	2.2929	0.550797	low
DO50857	0.575342	0	5.68932	4.45483	3.17914	1.58456	high
DO45275	0.0273973	1	5.16913	5.16212	3.90992	2.47908	high
DO45115	2.30137	0	4.32199	5.79177	2.04252	0.96229	low
DO50829	1.56164	0	5.10029	5.73258	3.14908	2.18053	high
DO45094	4.52055	0	4.02709	4.43295	2.95273	0.705835	low
DO45305	0.821918	0	4.99459	5.18553	2.63457	1.27849	high
DO45092	3.28767	1	5.33551	4.58079	2.62041	1.11305	high
DO45091	3.61644	1	5.48542	4.85207	2.14877	1.07301	high
DO48706	2.38356	0	5.90982	4.98556	2.41609	1.54257	high
DO50804	1.9726	0	4.17042	4.5097	1.97262	0.489135	low
DO23513	3.28767	0	5.25644	4.9032	3.20038	1.63738	high
DO45117	3.0411	1	5.36565	4.62618	1.65953	0.732028	low
DO45173	3.20548	0	4.43109	5.10522	4.16519	2.00347	high
DO50802	2.54795	0	5.0743	4.13299	2.00013	0.608736	low
DO45213	3.28767	0	4.88538	4.85902	2.48667	0.982872	low
DO45277	1.64384	0	4.70895	4.79557	2.7263	0.993298	low
DO50855	1.56164	0	4.83824	5.37424	2.32745	1.12921	high
DO45307	0.657534	1	5.36366	4.27433	2.95994	1.15004	high
DO227801	1.80822	0	5.0551	3.85121	2.58561	0.700135	low
DO48715	1.89041	1	5.48003	4.88535	2.19715	1.11189	high
DO50832	0.246575	0	5.66608	4.30275	3.53202	1.72944	high
DO50825	1.06849	0	5.8256	4.24125	2.79414	1.27018	high
DO48736	1.64384	0	4.6465	5.08267	2.33045	0.914873	low
DO45119	1.39726	1	5.38382	3.74293	2.88317	0.879313	low
DO45279	3.53425	0	4.59415	6.24923	2.11206	1.37	high
DO48720	1.56164	0	4.86638	4.07008	1.59313	0.447999	low
DO45093	1.9726	1	6.13273	4.05147	2.94099	1.41937	high
DO50845	0.575342	0	4.34848	3.47665	2.95949	0.524942	low
